# Supplementary material for: T-CAST: An optimized CAST-Seq pipeline for TALEN confirms superior safety and efficacy of obligate-heterodimeric scaffolds
Source: Front Genome Ed. 2023 Feb 20;5:1130736. doi: 10.3389/fgeed.2023.1130736 (PMC9986454; doi:10.3389/fgeed.2023.1130736)
Supplement: Supplementary file 2 [file Table1.xlsx]

## Sheet: S1 - TALEN
Target gene	Right or Left	TALEN ID	Target sequence (5'-3')*	RVDs (5'-3')	Reference
TRAC	Left	-	TAGACATGAGGTCTATGGActtcaagagcaacAGTGCTGTGGCCTGGAGCA	01NI02NN03NI04HD05NI06NG07NN08NI09NN10NN11NG12HD13NG14NI15NG16NN17NN18NI	Alzubi et. al., Molecular Therapy - Methods & Clinical Development (2021)
	Right	-		01NN02HD03NG04HD05HD06NI07NN08NN09HD10HD11NI12HD13NI14NN15HD16NI17HD18NG
CCR5	Left	L-98 (TC06)	TTTGTGGGCAACATGCTGGtcatcctcatcctgATAAACTGCAAAAGGCTGA	01NG02NG03NN04NG05NN06NN07NN08HD09NI10NI11HD12NI13NG14NN15HD16NG17NN18NK	Mussolino et. al., Nucleic Acids Research (2014)
	Right	R-101 (TC06)		01HD02NI03NN04HD05HD06NG07NG08NG09NG10NN11HD12NI13NN14NG15NG16NG17NI18NG
*capital letters indicate TALEN binding sites

## Sheet: S2 - PROGNOS CCR5
Ranking	Homology_Score	TALEN_Score	Nuclease_Orientation	Spacer_Length	Mismatches	Left_Half_Site	Spacer_Seq	Right_Half_Site	Chromosome_Name	Chromosome_Location (hg19)	Chromosome_Location (hg38)	Genomic_Region	Closest_Gene
1	98	100	L-14-R	14	0_0	TTTGTGGGCAACATGCTGG	tcatcctcatcctg	ATAAACTGCAAAAGGCTGA	chr3	46414526	46373035	Exon	CCR5
2	85	89.9	L-14-R	14	1_0	TTTGTGGGCAACATGCTGG	tcgtcctcatctta	ATAAACTGCAAAAaGCTGA	chr3	46399187	46357696	Exon	CCR2
3	20	60.19	L-11-L	11	5_3	TTTGgGGatAACATGaTGa	gaaggagatat	CCAtCATGTatCCCACAAA	chr10	7305526	7263564	Intron	SFMBT2
4	13	59.47	L-24-R	24	5_4	cTTGTaGaCAACATGCatG	cctccctgctcccatttgctatct	tTAAtCTGCtAAAGGCTaA	chr7	36783618	36744013	Intergenic	AOAH
5	20	59.19	L-22-L	22	5_3	TTTGaGGGggAaATGCTtG	ggtatgagctccctcccaggac	CCAGCgTGgTGCCCACAcA	chr4	8528150	8526423	Intergenic	TRMT44
6	10	58.81	L-17-R	17	6_4	TTTGTGGGCAACATaCaat	gtgcacccctcttctag	AgAtgCTGCccAAGGtTGA	chr12	92615902	92222126	Intergenic	BTG1
7	13	58.49	R-21-R	21	5_4	TaAGatTTTTGCAGTaTtT	taagatcttttgatagactaa	tTAtAtTGCAAAAGGtTGA	chr8	77662066	76749830	Intron	ZFHX4
8	10	58.47	L-15-L	15	6_4	TTTtgGGcCAACATGaTGG	ggttttctaaatata	CaAtCATGTcGtCtgCAAA	chr8	140173600	139161357	Intergenic	COL22A1
9	5	58.39	L-10-L	10	6_5	TTTaTGGGCttCATaaaGG	atgaagaaat	tCtGtATGTTGCCaAtAAA	chr2	72399496	72172367	Intergenic	EXOC6B
10	20	58.36	L-15-R	15	5_3	TcTGTGGGaAAaAaGgTGG	taatgaaggttgtgg	ATAgACTGaAAAAGGCTGt	chr12	32992022	32839088	Intron	PKP2
11	10	57.68	L-24-L	24	6_4	TaTcTcttCAACATaCTGG	agtctttagggtttactgtagata	agAtCATGTTGtCCACAAA	chr8	104700211	103687983	Intron	RIMS2
12	5	57.63	L-25-L	25	6_5	TTTGcaGaCAgCATGgTGG	ctgtggttaataaaaacattatatt	CttGCAcGTTGCtaAgAAA	chrX	140204804	141110625	Intergenic	LDOC1
13	5	57.63	L-25-L	25	6_5	TTTcTtaGCAACgTGCaaG	aatataatgtttttattaaccacag	CCAcCATGcTGtCtgCAAA	chrX	140564720	141476726	Intergenic	SPANXA2-OT1
14	10	57.61	R-10-R	10	6_4	TaAGCCTTTTcCctTacAT	gcattgtttc	ATAAAaTGtAAAtGGtTGA	chr1	168187280	168218042	Intergenic	SFT2D2
15	17	57.46	L-16-R	16	6_3	aaTcTaGaaAACATGCTGG	aaatggcagaaccatt	ATAAACTaCAAAAGGaTGg	chr20	44711446	46082807	Intron	NCOA5
16	17	57.44	L-20-R	20	6_3	TTTtTGGGCAACATagTGG	gactctgtctacaaaactaa	ATAAAtaGaAAgAGGCccA	chr9	90818844	88203929	Intergenic	FAM75C2
17	5	57.33	L-18-L	18	6_5	TTTtTGtaCAACATtCTaa	aaatcctcatagccactg	CCAGgAgGcTGCtCAgAAA	chr16	9692015	9598158	Intergenic	GRIN2A
18	10	57.22	L-15-L	15	6_4	TTTtTGGGCgAgATGaTGG	tgttttctaaatata	CaAtCATGTcGtCtgCAAA	chr6	130491980	130170835	Intron	SAMD3
19	5	57.22	L-19-L	19	6_5	TTTtTaGGCAgCcTGCcaG	ctgaaggcaaaaagaaatt	CtAGCAcaTTGtCCcCAAA	chr2	60002145	59775010	Intergenic	MIR4432
20	8	57.14	L-18-L	18	5_5	TaaGTaGGCAACATcCTGt	tagattttttttttctcc	CtAtCtTcTTGCCCAaAAA	chrX	9227692	9259652	Intergenic	TBL1X
21	5	57.03	L-20-R	20	6_5	TgTGTaGGaAACATaCTtt	agatttaaagaaacaaatag	ATtAAtgGtAAAAGGaTGA	chr8	51977661	51065101	Intergenic	PXDNL
22	13	56.98	R-25-L	25	5_4	TaAGCacTTTGttGTTTAT	gggcttcttttccacctatcaattc	CCAGttgGTTGCCCcCAAA	chrY	22149532	19987646	Intergenic	KDM5D
23	17	56.93	R-14-R	14	6_3	gCctCtTTTTGCAGTTTca	ttagctcattcaaa	ATAtACTGtAAAAGGCTaA	chr18	20747371	23167407	Intron	CABLES1
24	17	56.9	L-24-L	24	6_3	gTgGTGGtCtgCAgGCTGG	ggttcagcttgaccacgcagatga	CCAGCAcGTTGCCCACtAt	chr1	112045837	111503215	Exon	ADORA3
25	20	56.88	L-17-L	17	5_3	TTTGaGGGgAAgATGCTGG	gtttatttaaaacacat	gCAaCATGTTGgaCACAcA	chr10	127381295	125692726	Intron	LOC283038
26	5	56.85	R-11-L	11	6_5	TCAGCtcTTTaCcaTTTAT	tacttagttta	CaAGaATGTTtCatAtAAA	chr6	93167972	92458254	Intergenic	EPHA7
27	18	56.83	R-25-L	25	4_4	TCAGCtTTcatCAGTTTAT	gcctaatcctgctcagtaggtgcca	CCccCATGTTGCCCACgAg	chr7	76237984	76608667	Intron	LOC100133091
28	5	56.75	R-20-L	20	6_5	TCcGCaTTTTaCAagTcAT	gttcaaaaaacacacacaaa	ttAGCATtTTGtaCACAAA	chr2	198256659	197391935	Intergenic	SF3B1
29	20	56.74	R-12-R	12	5_3	TCAGCCTgTTtCAGTTTtT	aaaatatgtatt	ATAAAaTtCAtAAtGCTaA	chr3	63153401	63167725	Intergenic	LOC285401
30	10	56.68	R-10-L	10	6_4	TCtGtCaTTTcCAGaTTAa	gtgtattctt	CCAGaATGTTcttCACAAA	chr2	237802665	236894022	Intergenic	COPS8
31	8	56.62	L-19-L	19	5_5	TTTGgGGGCAcaATaCTGt	tctttatgcattcagatga	CttGCATGTTagaCACAAA	chr12	19069025	18916091	Intergenic	CAPZA3
32	13	56.6	R-18-L	18	5_4	TCtcCCTcTTGCAGgTTAT	accctaagcctagagcaa	CCAGCATcgTGattACAAA	chr6	114639789	114318625	Intergenic	HS3ST5
33	10	56.58	L-24-L	24	6_4	TTaaTatGCAACAacCTGG	aacattttgtttttgataaccaaa	CaAGCAaaTTGCCCACAtA	chr2	12959905	12819779	Intergenic	TRIB2
34	5	56.54	R-20-L	20	6_5	TtAaCCTTTTaCAaTTTgT	ttttgaaagctgaaaattaa	CCtGCATGTTGtCtgCcAc	chr12	50981490	50587707	Intron	DIP2B
35	18	56.53	R-18-R	18	4_4	TCtGCaTTTTtCAGTTTgT	tttcttatcagcctgccc	ATAAACTGgAAAAGcaTtA	chr2	116474419	115716843	Intron	DPP10
36	5	56.47	R-14-L	14	6_5	TCAaCCTTcTGaAGTTccT	gtgccttttaaaaa	ttAGtgTGTTtCtCACAAA	chr8	117246143	116233906	Intron	LINC00536
37	5	56.46	L-14-L	14	6_5	TTTaTaGGaAAaATGCTcG	ccctcgcagctcca	aCgGCATGTTaCatACtAA	chr10	128301479	126612910	Intergenic	C10orf90
38	8	56.31	L-22-L	22	5_5	aTTaTGGtaAgCATGCTGG	ctcagtcttgaacctttgtcac	CCctCAcGTTGCaCACcAA	chr7	114055027	114414972	Exon	FOXP2
39	10	56.28	L-22-L	22	6_4	TTTcTGaGCAAgAactTGG	taggaggtctcctgaccctggt	CCAttgTGTTtCCCACAAA	chr11	88613762	88880594	Intron	GRM5
40	10	56.25	R-18-L	18	6_4	TCAGtCcTTTtCAaTTTAT	tgagacatggtttatggc	CCAGCATaTgGtaCAtAAc	chr14	64435279	63968561	Intron	SYNE2
41	13	56.25	R-25-L	25	5_4	TaAGCagTTTGCtGTTTAg	gcacttcttttcgaccaatcatgtc	CCAGttaGTTGCCCcCAAA	chr6	56297901	56433103	Intron	RNU6-71
42	5	56.07	L-13-L	13	6_5	TTcGTaGGCAgCATaCctG	gctgcagtcaggc	CCtGCATGaTGtaCACAAc	chr17	70241801	72245660	Intergenic	SOX9
43	5	56.05	L-19-L	19	6_5	TTTGgtGaaAACATaCaGG	gagaggtgaagtaggaaag	CCAGCAgGggGCaCACAcA	chr12	108384235	107990458	Intergenic	LOC728739
44	5	56.02	L-25-L	25	6_5	TTcGgGGGCtAaATaCTGG	gcacatgttggccagttaaaagtga	CtAGCgTGgTGgCtAaAAA	chr5	24387790	24387681	Intergenic	CDH10
45	17	55.95	R-16-R	16	6_3	TCAGCCTTTTtCAtTTTAa	ccattctaataaatgt	ATAAACTGCAccAaGaTtg	chr17	41944399	43867031	Intergenic	CD300LG
46	10	55.93	R-16-L	16	6_4	TCAGCCTTTTaaAaTTTtT	tgtagggatggggatc	tCActATGTTGCCCAggcA	chr14	50186998	49720280	Intron	KLHDC1
47	5	55.93	L-23-L	23	6_5	TTTGTaGtaAAtATGCTaG	catagacaagttccttgtgtttt	CCAaCAgGTTtgCttCAAA	chr1	209952611	209779266	Intron	TRAF3IP3
48	5	55.93	R-14-R	14	6_5	TCcaCaTTTTaCAGTTTta	cactataaagtgta	ATgAAtTGtAAAAGctTGA	chr11	38737596	38716046	Intergenic	LRRC4C

## Sheet: S3 - PROGNOS TRAC
Ranking	Homology_Score	TALEN_Score	Nuclease_Orientation	Spacer_Length	Mismatches	Left_Half_Site	Spacer_Seq	Right_Half_Site	Chromosome_Name	Chromosome_Location (hg19)	Chromosome_Location (hg38)	Genomic_Region	Closest_Gene
1	98	100	L-13-R	13	0_0	TAGACATGAGGTCTATGGA	cttcaagagcaac	AGTGCTGTGGCCTGGAGCA	chr14	23016594	22547653	Intergenic	DAD1
2	26	60.79	R-20-L	20	6_2	gGCTCCAGGCCACAaCACT	gggctctcagaagaatggtt	TaCATAtggCTCATGcCTg	chr20	12146737	12166089	Intergenic	BTBD3
3	13	59.96	L-18-L	18	5_4	TgGACATGAtGTgctTGGA	cccactatactttgaacc	TtCcTtGACCTCATGTtTA	chr6	1775752	1775518	Intron	GMDS
4	5	59.48	L-17-L	17	6_5	TAGACATaAaaTaTATGtA	tataatatataatgtgt	attATAGACaTaATGTaTA	chr6	109943817	109622614	Intron	AKD1
5	17	59.44	L-12-L	12	6_3	TAGAgAaGAGGctTgTaGA	gctgaaaggcac	cCCAcAGACCTCATGgCTA	chr9	122631321	119869043	Intergenic	MIR147A
6	17	58.99	R-19-L	19	6_3	TGCTCacaGggACAGCgCT	ttcacacgttactgacagc	TtCATAGACaTCATtTCTA	chr6	1696767	1696533	Intron	GMDS
7	17	58.97	L-22-R	22	6_3	TgGAaATGtGGTtTcTGaA	cactaaggcgatctgacagggg	AGgGCTGTGGgCTGGtGCA	chr15	78028246	77735904	Intergenic	LOC253044
8	26	58.37	R-22-R	22	6_2	TGCTCCAGGgCACAGCcCT	gccactggcacctgctggttgc	AcgGacGTGGgCTGGAcCA	chr4	1612691	1610964	Intergenic	FAM53A
9	10	58.33	L-23-L	23	6_4	TAtAtATGAGaTCTATaGA	tctcatataagatatatatgaga	TCtATAGAtCTCATaTaag	chr8	41415795	41558276	Intergenic	GINS4
10	10	58.33	L-23-L	23	6_4	TAtAtATGAGaTCTATaGA	tctcatataagatatatatgaga	TCtATAGAtCTCATaTaag	chr8	41415826	41558307	Intergenic	GINS4
11	10	58.33	L-23-L	23	6_4	TAtAtATGAGaTCTATaGA	tctcatataagatatatatgaga	TCtATAGAtCTCATaTaag	chr8	41415857	41558338	Intergenic	GINS4
12	10	58.33	L-23-L	23	6_4	TAtAtATGAGaTCTATaGA	tctcatataagatatatatgaga	TCtATAGAtCTCATaTaag	chr8	41415888	41558369	Intergenic	GINS4
13	10	58.33	L-23-L	23	6_4	TAtAtATGAGaTCTATaGA	tctcatataagatatatatgaga	TCtATAGAtCTCATaTaag	chr8	41415919	41558400	Intergenic	GINS4
14	5	58.15	L-14-L	14	6_5	TAGACATaAGtatcATGaA	actgcttgggttag	TtCATgGttCTCATGTCcA	chr3	35023076	34981584	Intergenic	ARPP21
15	8	58.11	L-23-L	23	5_5	TAGACATacGGTtTATatA	tttcctactttatgcaacaactt	TaCATAGACtTCcTtTCaA	chr2	199492893	198628169	Intergenic	PLCL1
16	10	58.1	L-23-L	23	6_4	TAtAtATGAGaTCTATaGA	tctcatataagatatatatgaga	TCtATAGAtCTCATaTgag	chr8	41415950	41558431	Intergenic	GINS4
17	10	58.1	L-25-L	25	6_4	TAtAtATGAGaTCTATaGA	tctcatatgagatatatatatgaga	TCtATAGAtCTCATaTgag	chr8	41415981	41558462	Intergenic	GINS4
18	10	58.1	L-25-L	25	6_4	TAtAtATGAGaTCTATaGA	tctcatatgagatatatatatgaga	TCtATAGAtCTCATaTgag	chr8	41416014	41558495	Intergenic	GINS4
19	10	58.1	L-25-L	25	6_4	TAtAtATGAGaTCTATaGA	tctcatatgagatatatatatgaga	TCtATAGAtCTCATaTgag	chr8	41416047	41558528	Intergenic	GINS4
20	13	58.05	R-10-L	10	5_4	aGaTCCAGtCCtCAGCAgT	cagacttgag	TCCATAGtttTCATtTCTA	chr12	79314696	78920916	Intron	SYT1
21	5	58	L-11-L	11	6_5	TAGAaAaaAaGTCTAaGGA	ctttcccaatg	TCCcTAGAagTtATtTtTA	chr19	51765861	51262607	Intron	SIGLECL1
22	2	57.92	L-19-L	19	6_6	TAaACtTGAaaTCTATaaA	tcatgctttactctgtagt	TtCtTAatCCcCATtTCTA	chr12	60353653	59959872	Intergenic	SLC16A7
23	17	57.83	R-21-R	21	6_3	TGCTCCAcaCCACAGCcCT	tttctcccaagttgtcccaag	AGTGCTGTGaCactGtaCA	chrX	142622508	143534671	Intergenic	SPANXN3
24	17	57.77	R-18-R	18	6_3	TcCTgtAGGtCcCAGCcCT	tccatgtttatggctaaa	tGTGCTGTGtCtTGGAGCA	chr22	42319670	41923666	Intergenic	TNFRSF13C
25	8	57.77	L-15-L	15	5_5	TAGAgATGAGGcCTAactA	tggccctaaaggagc	TgaAgAGACtTtATGTCTA	chr2	222671898	221807178	Intergenic	EPHA4
26	13	57.66	L-20-L	20	5_4	gAGAaATGAGGTCTAaaGA	gcttacattacccaatcaat	TtCATAcAgCTaATGTgTA	chr12	58328831	57935048	Intron	LOC100506844
27	10	57.32	L-21-L	21	6_4	TAGACATGAcagaaATaGA	atttggaactttgtgtcagac	TCCATAGtCCaCATGcaTA	chr4	117353839	116432683	Intergenic	MIR1973
28	2	57.29	L-17-L	17	6_6	TAaAtATGAaGgCTAaGaA	gtgtagataatttaatg	TgCATAGAttTtgTGTgTA	chr10	86263984	84504228	Intron	FAM190B
29	5	57.28	L-12-L	12	6_5	TAGtCATGgaGTCaAaGGA	gattattcctca	cCCtTAGAttTaATGTCTg	chr12	100026386	99632608	Intron	ANKS1B
30	10	57.24	L-22-R	22	6_4	TAaACATcAGtTCTATGGg	aaaatagggccagtttcataag	AGgGCTtTGGtactGAGCA	chr1	219519831	219346489	Intergenic	LYPLAL1
31	8	57.17	L-14-L	14	5_5	TAtAgATGtGaTCTATaGA	tacatagatgtata	TCtATAGAtCaCATcTaTA	chr13	59441072	58866938	Intergenic	DIAPH3
32	13	57.15	L-22-R	22	5_4	TAGACcTGAGGTtTAaaaA	aaaaaaaaaaaacacaaaacct	AGTtgTtTGGCCTGcAGCA	chr18	23178544	25598580	Intergenic	ZNF521
33	5	57.14	L-13-L	13	6_5	cAGgCATGgGaTCTATGaA	cataggattaaaa	aaaATtGAtCTCATGTaTA	chr9	113722195	110959915	Intron	LPAR1
34	13	57.08	R-13-L	13	5_4	TGtaCCAGtCCACAGCAac	gaaattgtccctc	TgCATAttCCTCATGgCTA	chr4	85297651	84376498	Intergenic	NKX6-1
35	5	56.9	L-18-L	18	6_5	TtGACATGAGGaCaAaaGA	gttttcccaggcgaggct	TCaATgGAgCTtATGcCcA	chr20	17525725	17545080	Intron	BFSP1
36	8	56.85	L-14-R	14	5_5	TAaAaATaAGcaCTATGGA	gaaaataaaaatat	AGgtCTGTGGCCgGGtGCg	chr16	73653065	73619166	Intergenic	LOC100506172
37	8	56.82	L-13-L	13	5_5	TAGACATtAGGTCctacGA	ctccaaaataatc	TCCtTtGACtcCATGTCTg	chr12	55940369	55546585	Intergenic	OR6C4
38	8	56.78	L-10-R	10	5_5	TAGACAgaAGGTCaAgaGA	tcacctccca	gGTGCTGgGGCCgGGgGgA	chr7	44684498	44644899	Intron	OGDH
39	10	56.73	R-21-L	21	6_4	TGCcCCAaGCCACAcCgCT	aaaaaggcatcctacactgaa	atCATgaAaaTCATGTCTA	chr4	76879377	75958224	Intron	SDAD1
40	2	56.73	L-16-L	16	6_6	TAGcCcTaAaGTCTcTGtA	tttcaataggtattaa	cCCAcAGtCCTtATGatTA	chr2	188791880	187927153	Intergenic	GULP1
41	5	56.7	L-18-L	18	6_5	aAGACtTGAaGTCTtTaGA	caatgcctagcattccct	TCtATtGACtTCAaGTtaA	chr10	28674263	28385334	Intergenic	MPP7
42	5	56.6	L-19-L	19	6_5	ctGAaATGAaGTCTATaaA	gatttcatgcatgcccacc	TgtATAGACaTCAaGgCTA	chr9	12759080	12759081	Intergenic	LURAP1L
43	5	56.55	L-10-L	10	6_5	TAGAtATGAGaTCaATtGc	aaaataagaa	TtaATAGACCTgATGgtTg	chr2	170823818	169967308	Intron	UBR3
44	5	56.55	L-14-R	14	6_5	TAGACATaAGaTtTAaaGA	aaaaaaaagagaac	AGTGtTcTGGttTGGAagA	chr5	65327834	66032006	Intron	ERBB2IP
45	8	56.51	R-18-L	18	5_5	TtCTCCAtaCCcCAaCACT	gggtctcataatgtcacc	TagATAtACCTCATtTCTg	chr17	70199129	72202988	Intergenic	SOX9
46	13	56.46	R-22-L	22	5_4	aGCTCCAtcCCACcGCACc	tcctccacatttacccttcttt	TCCATAGACtTCAaGgCTg	chr15	90020715	89477484	Intron	RHCG
47	5	56.35	R-24-L	24	6_5	TaCTCCAGaCCACAaacCc	acacaaggctccttcttctttcct	TCCAcAGAaCTCcTGgaTA	chr1	52982141	52516469	Intron	ZCCHC11
48	5	56.31	L-12-L	12	6_5	TAtACATtAtGTaTATatA	cataaatacata	TgCATAtACaTtATGTaTA	chr1	233730259	233594513	Intergenic	KCNK1

## Sheet: S4 - CAST-Seq CCR5-WT
CAST-Seq category	chromosome	start	end	reads	hits	annotation	Closest element	Genes.within.100kb	Best CB	Putative target site	Best N Spacer
ON	chr3	46346250	46381495	3124912	12663	Promoter (<=1kb)	CCR5	CCR5 (46370854:46376206); LTF (46435645:46485234); CCR2 (46353734:46360928); CCRL2 (46407166:46412997)	LF.RR	ttgtgggcaacatgctggTCATCCTCATCCTGataaactgcaaaaggctg	14
OMT	chr5	56329257	56332157	29865	211	Distal Intergenic	ANKRD55	ANKRD55 (56099680:56233330)	RF.RR	cTgcctAttgT+agtttGtTTTATAGACTCAAATTATTtaaactTcaGaagCAAg	18
OMT	chr14	94421799	94424738	18761	152	Distal Intergenic	SERPINA11	SERPINA12 (94487274:94517844); SERPINA11 (94442464:94452800); SERPINA9 (94462717:94479689); SERPINA2 (94364313:94366698); SERPINA1 (94376747:94390693)	RF.LR	caCccttttCcTgtGtTtGAAATCTTCATGAACACCTCTGCATccagcCtTttgT--acaa	25
OMT	chr1	169468106	169468960	7584	67	Exon	SLC19A2	SLC19A2 (169463909:169485944); F5 (169511953:169586588); CCDC181 (169394870:169460669); BLZF1 (169367970:169396540)	LR.RR	ccaA-atgttAcccacaGTGTCCATGATataCactgcaGCag-cAA	10
OMT	chr1	82060557	82062621	9351	58	Distal Intergenic	LOC101927434	ADGRL2 (81306160:81992436)	RF.LR	ca+gcct++tttgcTgtAtTtAATTACCACATGATGCTCTGTGATGTGCCTccag++catTttgcTca+cCa	30
OMT	chr3	45842530	45845049	8582	41	Intron	LZTFL1	CXCR6 (45940933:45948351); CCR9 (45886504:45903175); SACM1L (45689056:45745409); LZTFL1 (45823316:45916042); SLC6A20 (45755449:45796536); FYCO1 (45917899:45995824)	RR.RR	aAaaaAtgcaaaaAgc+tgGGTTTTCTCCGAGAGCa+tGaaTtTcaaaaggTtC	16
OMT	chr7	131476112	131477853	6576	33	Intron	MKLN1	MKLN1 (131110096:131496632); PODXL (131500262:131558217)	LF.LR	ttgtAggTaacatgAtTATGTACATTCGAAAccC-catgGtgTcTacaa	13
OMT/HMT	chr3	46337730	46340001	1071	16	Distal Intergenic	CCR2	CCR3 (46163604:46266706); CCR5 (46370854:46376206); LTF (46435645:46485234); CCR2 (46353734:46360928); CCRL2 (46407166:46412997)	RF.RR	cagc-tCttgTaTtG+tatAAAGAACTACCTGAGACTGGGTAACTTataaa--gAaaaaggctT	27
OMT	chr10	13180898	13181420	4783	13	Intron	MCM10	OPTN (13099449:13138308); UCMA (13221766:13234374); PHYH (13277796:13302412); MCM10 (13161554:13211104); CCDC3 (12896625:13099652)	RR.RR	aGTaac--caaa+aggctgAGCTCACCGATTCTTTGGAGGTCCCTTTAGATGTAAAGTaCCaacCAcaaaag+gctg	39
OMT	chr16	24635689	24636197	1259	7	Intron	MIR3680-1	TNRC6A (24610209:24827632); RBBP6 (24537693:24572863)	LF.LR	tt-tgg-caaTatgcAggGCACTGATCGCCTTGGGGAAAGCAGTTcca+++gcaGgGtgccAGcaa	27
OMT	chr7	76234121	76234628	1963	4	Intron	SRRM3	SRRM3 (76201896:76287288); HSPB1 (76302673:76304295); YWHAG (76326799:76358991)	LR.LF	GAagca+tgttTccA++acaaAGGAGGGGATAGTCttgtgggcCCAat-ctgg	14
HMT	chr16	15958283	15958797	1457	11	Intron	PKD1P6-NPIPP1	FOPNL (15865719:15888625); ABCC1 (15949577:16143074)	/	/	/
NBS	chr4	153484591	153487995	46482	347	Intron	TMEM131L	TMEM131L (153466346:153636711); MND1 (153344649:153415118)	/	/	/
NBS	chr3	110813808	110814806	10695	66	Distal Intergenic	NECTIN3		/	/	/
NBS	chr2	207462628	207463233	8381	41	Intron	MYOSLID-AS1	CREB1 (207529737:207605988)	/	/	/
NBS	chr17	1833881	1834697	9936	37	Intron	RPA1	SMYD4 (1779485:1830634); WDR81 (1716523:1738599); RTN4RL1 (1934677:2025334); SERPINF1 (1762029:1777565); SERPINF2 (1742836:1755268); RPA1 (1829702:1900082)	/	/	/
NBS	chr2	224106460	224106993	7808	37	Distal Intergenic	SERPINE2	SERPINE2 (223975045:224039318)	/	/	/
NBS	chr2	156801061	156801605	4409	33	Distal Intergenic	GPD2		/	/	/
NBS	chr17	37437971	37438692	5278	30	Exon	TBC1D3H	DUSP14 (37489891:37513501); SYNRG (37514807:37609472); C17orf78 (37375986:37392708); ACACA (37084992:37406836); TADA2A (37406886:37479725)	/	/	/
NBS	chr20	63138454	63138971	2568	24	Distal Intergenic	HAR1B	MIR124-3 (63178500:63178586); YTHDF1 (63195429:63216139); BIRC7 (63235883:63240495)	/	/	/
NBS	chr3	81374878	81375389	2075	19	Distal Intergenic	LINC02027		/	/	/
NBS	chr9	116768806	116769984	1370	19	Intron	ASTN2	TRIM32 (116687302:116701300); ASTN2 (116425225:117415070)	/	/	/
NBS	chr1	174154131	174154645	3389	15	Intron	LOC102724601	RABGAP1L (174159410:174995308)	/	/	/
NBS	chr3	88113583	88114092	3706	14	Intron	CGGBP1	C3orf38 (88149959:88168729); ZNF654 (88059255:88144664); CGGBP1 (88051944:88149885)	/	/	/
NBS	chr2	168810635	168811146	3352	13	Intron	CERS6-AS1	NOSTRIN (168786539:168865514); CERS6 (168455862:168775137); SPC25 (168834132:168913371); G6PC2 (168901240:168910000)	/	/	/
NBS	chr1	101892933	101893438	3114	12	Intron	OLFM3	OLFM3 (101802574:101997030)	/	/	/
NBS	chr3	114526399	114526905	4452	10	Intron	ZBTB20	ZBTB20 (114314501:115147271)	/	/	/
NBS	chr3	46391779	46393034	2511	10	Exon	LOC102724297	CCR5 (46370854:46376206); LTF (46435645:46485234); CCR2 (46353734:46360928); CCRL2 (46407166:46412997)	/	/	/
NBS	chr3	197185383	197185890	3716	9	Intron	DLG1	DLG1 (197042560:197299330)	/	/	/
NBS	chr3	188423478	188424059	2308	8	Intron	LPP	LPP (188153284:188890671)	/	/	/
NBS	chr1	12067942	12068450	1506	8	Intron	TNFRSF8	PLOD1 (11934205:11975538); MIIP (12019466:12032045); TNFRSF1B (12166991:12209228); TNFRSF8 (12063303:12144207); MFN2 (11980181:12013514)	/	/	/
NBS	chr7	16691153	16691667	610	8	Intron	BZW2	TSPAN13 (16753755:16784536); BZW2 (16646131:16706523); ANKMY2 (16599779:16645817)	/	/	/
NBS	chr17	17197404	17197904	2864	7	Intron	MPRIP	FLCN (17212212:17237188); PLD6 (17200995:17206333); MPRIP (17042545:17217679); COPS3 (17246616:17281273)	/	/	/
NBS	chr3	136320742	136321254	802	7	Intron	PCCB	STAG1 (136336236:136752403); PCCB (136250340:136337896)	/	/	/
NBS	chr3	26498468	26498973	2423	6	Distal Intergenic	LRRC3B		/	/	/
NBS	chr1	70238897	70239403	1623	6	Intron	SRSF11	LRRC40 (70144805:70205579); LRRC7 (69568261:70151945); ANKRD13C (70258999:70354734); SRSF11 (70205682:70253052)	/	/	/
NBS	chr5	141713289	141713797	1435	6	Distal Intergenic	ARAP3	DIAPH1 (141515016:141619055); RELL2 (141636950:141641064); ARAP3 (141653401:141682230); HDAC3 (141620876:141636849); FCHSD1 (141639302:141651418)	/	/	/
NBS	chr3	46097988	46098497	1455	5	Distal Intergenic	CCR3	CCR3 (46163604:46266706); XCR1 (46017024:46027742)	/	/	/
NBS	chr17	64027703	64028213	528	5	Distal Intergenic	ICAM2	ERN1 (64039142:64130819); ICAM2 (64002594:64020634); SCN4A (63938554:63972918); PRR29 (63998351:64004304); CD79B (63928740:63932354)	/	/	/
NBS	chr16	3234342	3234845	1551	4	Promoter (1-2kb)	ZNF200	ZNF263 (3263800:3301401); OR1F2P (3215611:3216543); MEFV (3242028:3256627); OR1F1 (3204247:3205188); ZNF75A (3305406:3318852); ZNF200 (3222325:3236221); ZNF213 (3129777:3142805); TIGD7 (3298808:3305729)	/	/	/
NBS	chr7	129601315	129601818	1343	3	Distal Intergenic	NRF1	SMKR1 (129502531:129512918); NRF1 (129611720:129757082)	/	/	/

## Sheet: S5 - T-CAST CCR5-WT
CAST-Seq category	chromosome	start	end	reads	hits	annotation	Closest element	Genes.within.100kb	Best CB	Putative target site	Best N Spacer
ON	chr3	46372560	46373160	3124912	12663	5' UTR	LOC102724297	CCR5 (46370854:46376206); LTF (46435645:46485234); CCR2 (46353734:46360928); CCRL2 (46407166:46412997)	LF.RR	tttgtgggcaacatgctggTCATCCTCATCCTGataaactgcaaaaggctga	14
OMT	chr4	153486313	153486513	46482	347	Intron	TMEM131L	TMEM131L (153466346:153636711); MND1 (153344649:153415118)	LF.LR	tttgtggAACacatgcCATTGTAATGTGTGcTGAGaGgttgccTTTaGa	11
OMT	chr5	56330766	56330966	29865	211	Distal Intergenic	ANKRD55	ANKRD55 (56099680:56233330)	LF.LR	tttgAAgAcaacCtCctCCAATTCCTTGGAGagTatTttgcTcaTTTa	10
OMT	chr1	169468608	169468808	7584	67	Exon	SLC19A2	SLC19A2 (169463909:169485944); F5 (169511953:169586588); CCDC181 (169394870:169460669); BLZF1 (169367970:169396540)	LF.LR	tCtgAAgAcaacatAGGATGCATAGCACAccCAAatgttAcccaca	10
OMT	chr3	110814452	110814652	10695	66	Distal Intergenic	NECTIN3		LF.LR	tttgtgAgTaacaG++gctTCAGCCTATGGATGGgGatgGAgGcTacaCa	10
OMT	chr1	82062263	82062463	9351	58	Distal Intergenic	LOC101927434	ADGRL2 (81306160:81992436)	LF.LR	tttAtgAgTaacaGAGtAAGACGTGGCTAcAag+catgttTTTcacaTa	10
OMT	chr2	207462882	207463082	8381	41	Intron	MYOSLID-AS1	CREB1 (207529737:207605988)	LF.LR	ttCCAAggcaa-atgcATATGTAAAAAGccaTcaAgGGCAccaTaaa	9
OMT	chr17	1834349	1834549	9936	37	Intron	RPA1	SMYD4 (1779485:1830634); WDR81 (1716523:1738599); SERPINF1 (1762029:1777565); SERPINF2 (1742836:1755268); RPA1 (1829702:1900082)	RF.LR	tcaAAAttttA+AaACCtatTTCCAGCGTAGGTGAagTatTttgTTcaTaaa	13
OMT	chr2	224106645	224106845	7808	37	Distal Intergenic	SERPINE2	SERPINE2 (223975045:224039318)	LF.LR	tttTAgggcaC+ca+tAA+tggACCACAGTAACACACCCATATGAGGaATatgttgccTTcaaa	23
OMT	chr7	131476282	131476482	6576	33	Intron	MKLN1	MKLN1 (131110096:131496632); PODXL (131500262:131558217)	LF.LR	tttgtAggTaacatgAtTATGTACATTCGAAAcCCcatgGtgTcTacaaa	12
OMT	chr2	156801241	156801441	4409	33	Distal Intergenic	GPD2		LF.LR	tAtAtAAAcaacat+AcAAgGAGTTGTGCTTATgGatgttTcccTTaaa	10
OMT	chr17	37438329	37438529	5278	30	Intron	TBC1D3H	DUSP14 (37489891:37513501); SYNRG (37514807:37609472); C17orf78 (37375986:37392708); ACACA (37084992:37406836); TADA2A (37406886:37479725)	LF.LR	tttAtgAAcTaGat+gcAgAGGCATTATTGAATATatTttgTTcacaaa	10
OMT	chr20	63138626	63138826	2568	24	Distal Intergenic	HAR1B	MIR124-3 (63178500:63178586); YTHDF1 (63195429:63216139); BIRC7 (63235883:63240495)	LF.LR	tttACAAAcCacatgcCCgACAAAAGACTCAcagAatAtATTccTTaaa	11
OMT	chr3	81375041	81375241	2075	19	Distal Intergenic	LINC02027		RF.RR	tcagccCttCCACTtttCtGTCCCAGAGAAGGAata+aGTtgAaCTCTgctga	14
OMT	chr9	116768960	116769160	1370	19	Intron	ASTN2	TRIM32 (116687302:116701300); ASTN2 (116425225:117415070)	LF.LR	ttCAAAAAcaacatAc+tggGATGCTCTGAAagTCtgtAgcccaGaGa	9
OMT	chr1	174154291	174154491	3389	15	Intron	LOC102724601	RABGAP1L (174159410:174995308)	LF.LR	tttAtgggTGaTatCc+tgTGAGGGGTGGGGAagGaGAttgGccacaTa	10
OMT	chr3	88113740	88113940	3706	14	Intron	CGGBP1	C3orf38 (88149959:88168729); ZNF654 (88059255:88144664); CGGBP1 (88051944:88149885)	LF.RR	tttgAgCTcCCcCtAGGggTGAAGTGTCCCTGATCACCCATTta+aactgAaaTaTAcAga	22
OMT	chr10	13181046	13181246	4783	13	Intron	MCM10	OPTN (13099449:13138308); UCMA (13221766:13234374); PHYH (13277796:13302412); MCM10 (13161554:13211104); CCDC3 (12896625:13099652)	RF.LR	tAagccttGtgcCTttAaCTAGCGATGTTAcCTTaGgttgGcTGTTaa	10
OMT	chr2	168810783	168810983	3352	13	Intron	CERS6-AS1	NOSTRIN (168786539:168865514); CERS6 (168455862:168775137); SPC25 (168834132:168913371); G6PC2 (168901240:168910000)	LF.LR	tttCCAggAa+acatTGtggAGTTCTAAATCAAATGAcAaAAaCTttTAcTGGaaa	17
OMT	chr1	101893083	101893283	3114	12	Intron	OLFM3	OLFM3 (101802574:101997030)	RF.LR	tcag++AcCttAgAag+tttatATGATGCTGCAAcAagAaAACAg+cTc+Gcaaa	12
OMT	chr3	46392596	46392796	2512	11	Intron	LOC102724297	CCR5 (46370854:46376206); LTF (46435645:46485234); CCR2 (46353734:46360928); CCRL2 (46407166:46412997)	LF.LR	tGtgGgTgAaaGatCAAggTAGGTGTCCccaTGatgAt++gAcACcaaa	9
OMT	chr16	15958432	15958632	1457	11	Intron	PKD1P6-NPIPP1	FOPNL (15865719:15888625); ABCC1 (15949577:16143074)	LF.LR	tttgCAggc+aacCtTGAAgTTAGCATCTGATTGgTatgttgGcTTcaGa	11
OMT	chr3	114526555	114526755	4452	10	Intron	ZBTB20	ZBTB20 (114314501:115147271)	RF.RR	tAaCcTtttACcagGttTtGCTACAGTAATataTactTcCaTagAcCTa	11
OMT	chr3	188423712	188423912	2308	8	Intron	LPP	LPP (188153284:188890671)	LF.LR	tttgtTggcCacatAAATCTCTTGTTTTGAGAagTTtgttgGccacaTa	11
OMT	chr1	12068093	12068293	1506	8	Intron	TNFRSF8	PLOD1 (11934205:11975538); MIIP (12019466:12032045); TNFRSF1B (12166991:12209228); TNFRSF8 (12063303:12144207); MFN2 (11980181:12013514)	RF.RR	tcaCccttCtTcaCAtCaGGACAATCATCAGAAGGAaAaTGGGgcTGaaggAtga	17
OMT	chr7	16691302	16691502	610	8	Intron	BZW2	TSPAN13 (16753755:16784536); BZW2 (16646131:16706523); ANKMY2 (16599779:16645817)	LF.LR	tAtgAAggGaacatATtTCTTGTCCATGAGGcTgTGGgttgTcTaTaGa	11
OMT	chr16	24635846	24636046	1259	7	Intron	MIR3680-1	TNRC6A (24610209:24827632); RBBP6 (24537693:24572863)	LF.LR	tttAAAgAGaCAatgctggTGTTTTATTGTTAagGatgAtgcc-GTTGa	11
OMT	chr3	26498623	26498823	2423	6	Distal Intergenic	LRRC3B		LF.LR	tGtAAAgAcaaAatgctTTTTTCTGTGGTGcaAAatAttAccTTcaaa	10
OMT	chr5	141713440	141713640	1435	6	Distal Intergenic	ARAP3	DIAPH1 (141515016:141619055); RELL2 (141636950:141641064); ARAP3 (141653401:141682230); HDAC3 (141620876:141636849); FCHSD1 (141639302:141651418)	LF.RR	ttAgtgAgAaGc+atgctTTTTTTCTATTATACTTTAAGTTTTAGGataCac+tgTaCaaCgTGCa	26
OMT	chr17	64027861	64028061	528	5	Distal Intergenic	ICAM2	ERN1 (64039142:64130819); ICAM2 (64002594:64020634); SCN4A (63938554:63972918); PRR29 (63998351:64004304); CD79B (63928740:63932354)	LF.LR	tGtgGgggGaaAatgAtgAGCAAAGAGATGag+AatgtGTTcTacaaa	9
OMT	chr16	3234491	3234691	1551	4	Promoter (1-2kb)	ZNF200	ZNF263 (3263800:3301401); OR1F2P (3215611:3216543); MEFV (3242028:3256627); OR1F1 (3204247:3205188); ZNF75A (3305406:3318852); ZNF200 (3222325:3236221); ZNF213 (3129777:3142805); TIGD7 (3298808:3305729)	RF.LR	tcTgcctAAA+gcagGttGGTCACTGAATCTGGccaTACtgtACcccTcGaa	13
NBS	chr14	94423347	94423547	19256	154	Distal Intergenic	SERPINA11	SERPINA12 (94487274:94517844); SERPINA11 (94442464:94452800); SERPINA9 (94462717:94479689); SERPINA2 (94364313:94366698); SERPINA1 (94376747:94390693)	RF.LR	tcaCcctCtCCcagAtCaCCACCAGGACTTCTGTCTTTTGAGGTCTTGcTCcCtTGGgGccGTGaa	28
NBS	chr3	45844659	45844859	8582	41	Intron	LZTFL1	CXCR6 (45940933:45948351); CCR9 (45886504:45903175); SACM1L (45689056:45745409); LZTFL1 (45823316:45916042); SLC6A20 (45755449:45796536); FYCO1 (45917899:45995824)	LF.LR	tttCAAAAcaCcCtAGtgACCAGCAGGGTATTgGaGAGtgcTGacaaa	10
NBS	chr3	46339663	46339863	1071	16	Distal Intergenic	CCR2	CCR3 (46163604:46266706); CCR5 (46370854:46376206); LTF (46435645:46485234); CCR2 (46353734:46360928); CCRL2 (46407166:46412997)	LF.LR	tCtgAggTcTCcTt+gcCTgGACTTCATTGTCCATATCAGTATcagcatTttCATcacaa	22
NBS	chr3	197185539	197185739	3716	9	Intron	DLG1	DLG1 (197042560:197299330)	LF.RR	ttGgtC+ggcCCTaAAAtATGTGCCTTGATCCATGTCTGat++aaactTcaaGGggAGga	19
NBS	chr17	17197551	17197751	2864	7	Intron	MPRIP	FLCN (17212212:17237188); PLD6 (17200995:17206333); MPRIP (17042545:17217679); COPS3 (17246616:17281273)	RF.LR	tca+gcTttt++++tgcag++tttatGGTATGTGAATCTTGATcAagTGtgtt-TTTaAaaa	17
NBS	chr3	136320890	136321090	802	7	Intron	PCCB	STAG1 (136336236:136752403); PCCB (136250340:136337896)	RF.RR	tcaTTAttGtATaAt+ttaGCTGTGGGTTTTTCATGAatGCCctTTaTaaTATGga	17
NBS	chr1	70239053	70239253	1623	6	Intron	SRSF11	LRRC40 (70144805:70205579); LRRC7 (69568261:70151945); ANKRD13C (70258999:70354734); SRSF11 (70205682:70253052)	LF.LR	tttgAggg+TCTcaCTctgTTGCCGAGGCTGGAGTgca+tgGtgcAATcaCa	12
NBS	chr3	46098145	46098345	1455	5	Distal Intergenic	CCR3	CCR3 (46163604:46266706); XCR1 (46017024:46027742)	RF.LR	tcTAcTAACAgc+agtGGatATTTCTTAGTTAcagcCtCtCATcTTcaaa	11
NBS	chr7	76234277	76234477	1963	4	Intron	SRRM3	SRRM3 (76201896:76287288); HSPB1 (76302673:76304295); YWHAG (76326799:76358991)	LF.LR	tGCCtggAAaGc++atgTCAgTGTCAGCTTTGGTCACGTCATCAGAagca+tgttTccA++acaaa	23
NBS	chr7	129601469	129601669	1343	3	Distal Intergenic	NRF1	SMKR1 (129502531:129512918); NRF1 (129611720:129757082)	LF.RR	tttgtTTgAGac++aGTctCgCTCTGTCGTCCAGGCtGGaGtgcaGTGgAGtga	14

## Sheet: S6 - T-CAST CCR5-KKR-ELD
CAST-Seq category	chromosome	start	end	reads	hits	annotation	Closest element	Genes.within.100kb	Best CB	Putative target site	Best N Spacer
ON	chr3	46372773	46373373	2520999	8224	Exon	LOC102724297	CCR5 (46370854:46376206); LTF (46435645:46485234); CCR2 (46353734:46360928); CCRL2 (46407166:46412997)	LF.RR	tttgtgggcaacatgctggTCATCCTCATCCTGataaactgcaaaaggctga	14
NBS	chr3	46324767	46324967	4080	17	Distal Intergenic	CCR2	CCR3 (46163604:46266706); CCR5 (46370854:46376206); CCR2 (46353734:46360928); CCRL2 (46407166:46412997)	LF.RR	tttAtAAAGaaAaGgAATTTATGTCTTGCAGTTAGGGaaactg-aGaagTcAAa	16
NBS	chr3	12744579	12744779	5255	9	Intron	TMEM40	CAND2 (12796472:12871916); TMEM40 (12733528:12769457); RAF1 (12583601:12664226); RPL32 (12834485:12841588)	RF.LR	tca-TctCCtgAagGACatGACCTGGGTTCTCCACccTgcaA+gGtgcccaGCTa	16
NBS	chrX	41958744	41958944	4101	9	Distal Intergenic	CASK	CASK (41514934:41923645)	LF.LR	tAAAtgA+gAaaAatgTtAACTATGTTACCTTAAAGGAGGAAACAcTTcatTAtCAccaGaaa	24
NBS	chr8	118135115	118135315	2164	8	Distal Intergenic	EXT1	EXT1 (117794490:118111853); SAMD12 (118189455:118622112)	LF.LR	tttCtgAgACGGaGTctTgCTCTATCACCCAGGCTAGAGTGCAGTGGcaCTatCtCg+cTcac++aaa	27
NBS	chr2	141363182	141363382	2748	7	Intron	LRP1B	LRP1B (140231423:142131701)	RF.LR	tGagcTttAGAA+aTtttatTAGAACATATTTCTTTCTCTATTGAGgGCtgtt+gGccacGTa	23

## Sheet: S7 - T-CAST CCR5-KVR-EAD
CAST-Seq category	chromosome	start	end	reads	hits	annotation	Closest element	Genes.within.100kb	Best CB	Putative target site	Best N Spacer
ON	chr3	46372892	46373492	3068893	11259	Exon	LOC102724297	CCR5 (46370854:46376206); LTF (46435645:46485234); CCR2 (46353734:46360928); CCRL2 (46407166:46412997)	LF.RR	tttgtgggcaacatgctggTCATCCTCATCCTGataaactgcaaaaggctga	14
OMT	chr3	136332505	136332705	9510	45	Intron	PCCB	STAG1 (136336236:136752403); PCCB (136250340:136337896)	RF.LR	tAaAccttCtAAagttCaCGACTTCTTTGTAGTTcatTttgTcTTTaaa	11
OMT	chr10	13181066	13181266	4331	30	Intron	MCM10	OPTN (13099449:13138308); UCMA (13221766:13234374); PHYH (13277796:13302412); MCM10 (13161554:13211104); CCDC3 (12896625:13099652)	RF.LR	tAagccttGtgcCTttAaCTAGCGATGTTAcCTTaGgttgGcTGTTaa	10
OMT	chr9	68584925	68585125	3821	24	Intron	LINC01506	TMEM252 (68536580:68540867); PGM5 (68328308:68531061)	RF.RR	tAaAcctAttAAagtGtGCCTTGTTTCAAGAATGCATGTAGGTCACGaACaactgcTaaagATCga	28
OMT	chr5	150123633	150123833	3991	10	Intron	PDGFRB	CDX1 (150166795:150184558); CSF1R (150053291:150113372); HMGXB3 (150000046:150053142); PDGFRB (150113839:150155872); SLC6A7 (150190062:150222788); CAMK2A (150219491:150290291)	LF.RR	tttgGTTgcaTAatgctgAGGAAAATCCCAAATCTCACAataaGcAgc++CaaaTgGtga	20
OMT	chr2	232637587	232637787	2212	10	Intron	EFHD1	CHRNG (232539692:232548115); TIGD1 (232547970:232550592); GIGYF2 (232697299:232860575); EFHD1 (232606057:232682780); EIF4E2 (232550674:232583644)	RF.RR	tGGgccCCttgcagtAtatAACCTGATTAGaCcAgTaCaaAgTACa	8
OMT	chr3	46339489	46339689	1619	9	Distal Intergenic	CCR2	CCR3 (46163604:46266706); CCR5 (46370854:46376206); LTF (46435645:46485234); CCR2 (46353734:46360928); CCRL2 (46407166:46412997)	LF.RR	tttgtAgA-aTcaGCcAggCCACATCTTGAATGTTTTGCTGCTTaGaaactgcTTCCACcAga	25
OMT	chr9	36048765	36048965	2241	7	Intron	RECK	GLIPR2 (36136536:36163913); OR2S2 (35957108:35958154); RECK (36036913:36124455)	RF.LR	tcagcAtCtA++++gcaAGttaAAGGGCATGGTCCCcAaCAaGAttgcccTTaaT	13
OMT	chr16	21547268	21547468	1891	7	Distal Intergenic	MIR3680-1	IGSF6 (21639550:21652608); NPIPB3 (21402237:21448567); METTL9 (21597218:21657473)	RF.LR	tcagcctCCCAAagtGCTGGGATCACAGGCGTGAGCCTCCGCGCccGgcCtgCtgATTTcaaa	25
OMT	chr3	88113707	88113907	758	6	Intron	CGGBP1	C3orf38 (88149959:88168729); ZNF654 (88059255:88144664); CGGBP1 (88051944:88149885)	LF.RR	tttgAgCTcCCcCtAGGggTGAAGTGTCCCTGATCACCCATTta+aactgAaaTaTAcAga	22
OMT	chr16	29376272	29376472	86	5	Distal Intergenic	MIR3680-1	BOLA2-SMG1P6 (29443230:29454651); SULT1A4 (29459889:29464976); BOLA2 (29443056:29454964); NPIPB11 (29381354:29404029); SLX1B (29454501:29458219)	LF.RR	tAAAtAAAAaacaGgctggGCAAGATGGCTCATGCCTGTAATCCCAGTactTcGGGaggctga	25
OMT	chr3	107102897	107103097	580	3	Intron	LINC00882		RF.LR	tcaTcTAAttTTTTttCatCTGCAAACCTTGTCTGCATTTGACACcAaTGatAttgTccacaaa	26
OMT	chr11	39892754	39892954	29	2	Distal Intergenic	LINC01493		RF.RR	tcaAccAtt+tgGaAGttaGTATGGCAATTCCTCACAGATata+aactAGaaaTACc+++tga	20
NBS	chr3	45844643	45844843	9103	38	Intron	LZTFL1	CXCR6 (45940933:45948351); CCR9 (45886504:45903175); SACM1L (45689056:45745409); LZTFL1 (45823316:45916042); SLC6A20 (45755449:45796536); FYCO1 (45917899:45995824)	LF.LR	tttCAAAAcaCcCtAGtgACCAGCAGGGTATTgGaGAGtgcTGacaaa	10
NBS	chr16	54414079	54414279	4671	24	Distal Intergenic	LINC02140		RF.RR	tcaAcTCAttTAaTCttatCATCGATCCTAGGAGATAGGAACtTCTTtTcaaaaAgcCCa	22
NBS	chr3	122932589	122932789	3153	16	Intron	SEMA5B	SEMA5B (122909082:123028605); DIRC2 (122795069:122881139)	RF.RR	tcCCActtGtATag+tttatGCTGGACATaGaGCctgcaTTTg++gTtga	9
NBS	chr3	46328038	46328238	3610	15	Distal Intergenic	CCR2	CCR3 (46163604:46266706); CCR5 (46370854:46376206); CCR2 (46353734:46360928); CCRL2 (46407166:46412997)	LF.RR	tCtgAAgA+caaGGGgAAggTAGCCAAGGATGGAGTGAAatGTaGGgcaaaTgTctTa	19
NBS	chrX	109726090	109726290	1041	8	Intron	ACSL4	ACSL4 (109624244:109733403)	LF.LR	tttAAAAAcaa+++caAgcAggCTTAGCACGGTGGCTCACGCCTGTAATCccagcat+CtGgGAGGcTGa	28
NBS	chr2	202846152	202846352	333	8	Intron	ICA1L	ICA1L (202773150:202871985); FAM117B (202634969:202769757); WDR12 (202874782:203014798); CARF (202912214:202988263)	LF.LR	tttTtAgAcaaGatCTtgCTCTGTTGCCTAGGCTGGAGTGCAGCAGT+ccaTTatg+t+tgAccTcCCa	28
NBS	chr10	62061531	62061731	2746	7	Intron	ARID5B	ARID5B (61901684:62096944)	RF.LR	tAGgccCtttCATgCtGaGCCTCCAGATGCTATGCCcTCCcatg++Atgccc-caaa	17
NBS	chr5	89343742	89343942	2560	7	Intron	MEF2C		RF.LR	tAaCcACttCCcCACttatCTTTTGCTAGTCTCAATATCACTATGCccCAcCtgGCTcAcGAGaa	27
NBS	chr4	125635603	125635803	1422	7	Distal Intergenic	FAT4		LF.RR	tCGgtgAA+caGTatgAGggAATTCATACatGGacAAAaaaa++gg+ctAa	9
NBS	chr9	137084885	137085085	2992	6	Promoter (1-2kb)	MAN1B1-DT	MAN1B1-DT (137084946:137086817); TMEM210 (137170858:137172409); MAN1B1 (137086985:137109183); ABCA2 (137007234:137028922); FUT7 (137030174:137033010); PAXX (136992422:136993984); GRIN1 (137139154:137168756); ANAPC2 (137174784:137188560); DPP7 (137110546:137115177); LRRC26 (137168758:137170051); LCNL1 (136981904:136986410); C9orf139 (137027464:137037957); NPDC1 (137039463:137046179); SAPCD2 (13706…	LF.RR	tCAgtgggTCacaGgcATgTGGTGGGGGGGTGGGGTGGGGaTtgAG+aaaggGGga	17
NBS	chr3	191271258	191271458	2852	6	Intron	UTS2B	CCDC50 (191329085:191398659); UTS2B (191267168:191330536); OSTN (191199241:191265615)	LF.LR	ttAgtgAgTTaGa+AgAtggATTTGAGACTGAGCTTCCATCTCCTCAGcTgcaGCACCcAATTaaa	27
NBS	chr2	210002729	210002929	552	6	Promoter (<=1kb)	RPE	KANSL1L (210021421:210171409); UNC80 (209771993:209999300); RPE (210002565:210022260)	LF.RR	tttAtTgAcTGcTtgTtggATGTACCGCGTCCCTGTACCaCCGaGCgcCTCaCTctga	20
NBS	chr20	49244347	49244547	1874	5	Intron	ZNFX1	KCNB1 (49293394:49484297); ZFAS1 (49278178:49299600); DDX27 (49219295:49244077); ZNFX1 (49237946:49278426); STAU1 (49113339:49188367)	LF.RR	tGtgAggCAGGca+tgAtATCCTCATTTTCCAATAAACaGaGGctTGGaaagActAa	18

## Sheet: S8 - T-CAST TRAC-WT
CAST-Seq category	chromosome	start	end	reads	hits	annotation	Closest element	Genes.within.100kb	Best CB	Putative target site	Best N Spacer
ON	chr14	22547244	22547844	2828806	11658	Exon	DAD1	DAD1 (22564907:22589224); ABHD4 (22598237:22613215); OR6J1 (22630929:22644352)	LF.RR	tagacatgaggtctatggaCTTCAAGAGCAACagtgctgtggcctggagca	13
OMT	chr9	95910827	95911027	55113	193	Intron	ERCC6L2	ERCC6L2 (95871264:96121154)	RF.RR	tTTtcTaggccT+caCAactAAGTCAGTGGCAGACATGagGActg-AAcctTgaCca	18
OMT	chr8	25327743	25327943	35183	189	Intron	DOCK5	GNRH1 (25419258:25424654); KCTD9 (25427847:25458476); DOCK5 (25184689:25418082)	LF.LR	tagacaAgaggGAtaAgTTCAAGAGATCTGTTataTa+cctcGtgtcta	10
OMT	chr2	161944093	161944293	8931	39	Intron	SLC4A10	DPP4 (161992245:162074215); SLC4A10 (161424332:161985282)	LF.LR	tagacatgGggtc+t+atTAaTGAAATCAtTAGtGgGTctTCtgtcta	8
OMT	chrX	72603585	72603785	3734	38	Intron	PHKA1	PHKA1 (72578814:72714319); HDAC8 (72329516:72573101)	LF.RR	tagaTTtgaA-tcCatgAaATTATGAATATAtgAGgATAActTgaAca	10
OMT	chr14	20970240	20970440	7760	33	Distal Intergenic	RNASE2	TPPP2 (21024109:21036276); RNASE8 (21057822:21058455); SLC39A2 (20999255:21001871); RNASE13 (21032818:21034807); ARHGEF40 (21070273:21090248); NDRG2 (21016763:21070872); RNASE2 (20955487:20956436); RNASE3 (20891399:20892348); METTL17 (20989770:20997035); RNASE7 (21042316:21044234)	RF.RR	tgGtcTagTAcCAaAcCcACAACATCTCTGAGGTaTGCctgtAgTAtgCag+ca	15
OMT	chr14	47769865	47770065	1222	20	Intron	LINC00648	MDGA2 (46840092:47675605)	RF.LR	tgTtTATTgcAacaTTaTtTGCTAAGACAtAGat+CAacctca+tgtcCa	10
OMT	chr3	47860440	47860640	2219	15	Intron	MAP4	DHX30 (47802909:47850195); MAP4 (47850690:48089272); SMARCC1 (47585269:47782106)	RF.LR	tCGGccagg+ccacagAT++ctAGACAGTGTTCCATATTTGAAGCCTCTAtcTCtTgacctTTtgtcta	28
OMT	chr14	21321020	21321220	2102	12	Intron	RPGRIP1	SUPT16H (21351476:21384019); HNRNPC (21209136:21269494); RPGRIP1 (21287939:21351301); CHD8 (21385194:21456126)	LF.LR	tGAacatgagAActaGggGAAAGAGCACTTGTGAAGTcataCaGGtcCt+gtTta	16
OMT	chr12	110993210	110993410	3309	10	Distal Intergenic	LOC105369980	CCDC63 (110846769:110907535); CUX2 (111034165:111350554); MYL2 (110910819:110921443)	RF.LR	tgAtGTagAc+caca-cacATGCACACACcACtGCaAct++catgtcta	8
OMT	chr10	90148659	90148859	1178	9	Distal Intergenic	LINC01375		LF.RR	tGAaAatgaAAtct+aAAgaAGGGCACTTGGaTtgGGAtCTcctgTTgAa	11
OMT	chr2	102479934	102480134	4858	8	Intron	SLC9A4	SLC9A4 (102473303:102533972); IL18RAP (102418689:102452565); IL18R1 (102311529:102398775)	LF.LR	tagacaAgaAgAct-tTTaTACATACTtTcataTac++++ctTatTtTta	8
OMT	chr2	24884034	24884234	4170	8	Intron	ADCY3	ADCY3 (24819169:24919839); PTRHD1 (24789734:24793382); DNAJC27 (24943636:24972094); CENPO (24793136:24822376)	RF.RR	tTcCcAGggAca++cagcaTtTTTTTTTTCCagtCACTGgTTctgATgca	10
OMT	chr4	12351059	12351259	1410	8	Distal Intergenic	LINC02270		RF.RR	tTcAGcaggGcaATgcaAAAAAAAAAGAAATAAAGTTGagA+gcACtgCcctACaCca	19
OMT	chr17	49601355	49601555	1475	7	Exon	SPOP	SLC35B1 (49700934:49709014); NXPH3 (49575858:49583827); NGFR (49495293:49515008); SPOP (49598884:49678163)	RF.LR	tATtcTaCAAcCAaAcaTGAGGTACATTTTACTAACTcataAacAt-atgtcta	16
OMT	chr14	22515346	22515546	351	6	Intron	DAD1	DAD1 (22564907:22589224); ABHD4 (22598237:22613215)	LF.RR	taACTaGA+aggtctTtggTCAGACAACACaCtg+ctgAggAcAggagGa	10
OMT/HMT	chr3	71426943	71427143	226	4	Intron	FOXP1	FOXP1 (70952817:71583993)	LF.RR	taCTcaGgagg-ctaAggCAGGAGAATCGTTTGAACCTGGGAGGCAGag++tgcAgtg+gccAAga++gca	28
OMT/HMT	chr8	124403633	124403833	2522	3	Distal Intergenic	TMEM65	RNF139 (124474738:124487914); TMEM65 (124306189:124372692); TRMT12 (124450820:124462150); TATDN1 (124488485:124539458)	LF.RR	t-gCAatgTTgtcCCtgAaGCATTAGAAAATATATCATTTGAGGAAAagtTctgtAAcAtAAa+gca	28
OMT	chr16	1673082	1673282	2137	3	Intron	CRAMP1	EME2 (1773207:1781708); MAPK8IP3 (1706183:1770317); NME3 (1770286:1771730); CRAMP1 (1612325:1677908); MRPS34 (1771890:1773155); JPT2 (1678256:1702280); IFT140 (1510427:1612072)	LF.LR	t-gTcCtCaTgtctatgACGGGAACGTGTCCCccaCC+gTcctcatgtcta	12
OMT	chr17	43531141	43531341	672	3	Intron	ETV4	DHX8 (43483865:43610338); ETV4 (43527844:43579620)	LF.RR	taAac-tCagAtctaGggCTACTAATGTAACAAAagCCAGgAggAAAgAagAa	15
OMT	chr20	30992157	30992357	3686	2	Distal Intergenic	DEFB115		LF.LR	tagacatgaAgtcCTtgCCCATGCCTATGtccTGaATGGtAatgCcta	10
OMT	chr2	24347952	24348152	525	2	Intron	ITSN2	ITSN2 (24202864:24360714)	LF.LR	tCgaGatTa+Agt+++ctatgAaCATGAGACTGAACTCCAGCTGGACAAcAGt+agaccCTatAtcta	25
HMT	chr14	21354646	21354846	2979	7	Exon	SUPT16H	SUPT16H (21351476:21384019); HNRNPC (21209136:21269494); RPGRIP1 (21287939:21351301); CHD8 (21385194:21456126)	RF.RR	tTctcc-TgccTcagc-ctCCCGAGTATCTGGGaTtAcAgGCgcAtgC+aCca	14
NBS	chr22	42907117	42907317	10999	26	Intron	PACSIN2	PACSIN2 (42835412:43015149); ARFGAP3 (42796502:42858106)	LF.RR	tGTGGatgGg+gCctGGggTGGCTCAGCTTGgctgGAgccCAgGgca	8
NBS	chr14	22527292	22527492	2526	19	Intron	DAD1	DAD1 (22564907:22589224); ABHD4 (22598237:22613215)	RF.LR	tCTtccGgTTcacagAaAGTGTGTGAGGATtAAaAagTc+ctGCtCtGAa	11
NBS	chr20	62919782	62919982	3138	14	Intron	DIDO1	TCFL5 (62841115:62861763); DIDO1 (62877738:62937952); BHLHE23 (63005927:63007035); COL9A3 (62816244:62841159); GID8 (62938147:62948475); SLC17A9 (62952707:62969585)	LF.RR	tCCaAatgaATGcCaGgAaCCAGAAACAGTCACATAAaAtCAtTtATcGAggTgAa	18
NBS	chr1	234487058	234487258	3790	6	Distal Intergenic	TARBP1	TARBP1 (234391313:234479179)	RF.RR	tgTtcA+aAgcT+acaTTTctCTGGACATTAGATGgtgctgtTgTc-AgCgca	13
NBS	chrX	72616834	72617034	2233	3	Intron	PHKA1	PHKA1 (72578814:72714319); HDAC8 (72329516:72573101)	LF.RR	tGg+aAatgaA++gGAAatgCaACATACCAaAAgAtAtggGAtACagAa	8
NBS	chr6	67852931	67853131	459	3	Distal Intergenic	LOC102723883		LF.LR	tGAaAatAaAAAAt+GtgTaTAGTCAATGAAAAATGCCCtGGatagaATtca-gtAta	19

## Sheet: S9 - T-CAST TRAC-KKR-ELD
CAST-Seq category	chromosome	start	end	reads	hits	annotation	Closest element	Genes.within.100kb	Best CB	Putative target site	Best N Spacer
ON	chr14	22547411	22548011	1703820	8651	Exon	DAD1	DAD1 (22564907:22589224); ABHD4 (22598237:22613215); OR6J1 (22630929:22644352)	LF.RR	tagacatgaggtctatggaCTTCAAGAGCAACagtgctgtggcctggagca	13
OMT	chr2	88071594	88071794	3458	17	Intron	SMYD1	SMYD1 (88067825:88113384); FABP1 (88122982:88128116); KRCC1 (88027205:88055783); THNSL2 (88170295:88186636)	LF.RR	taAaAatgaAgtctatTTGCCATCCTCTTAGGTGTTGTGGTTGGgGgctg+++GggAGtgAagTa	24
OMT	chr14	22574148	22574348	5919	15	Intron	DAD1	DAD1 (22564907:22589224); ABHD4 (22598237:22613215); OR6J1 (22630929:22644352)	LF.LR	tGgCcaGg++aggCcAatggaTTGTTCTAGGCCtcTGtTg-TctcatAtAta	12
OMT	chr12	119832814	119833014	647	9	Exon	CIT	CIT (119685791:119877320)	RF.LR	tCctccaTCcca++cagcaAGCAAGTGCTAACCTAGAATCTCAATTGAGccaAaAaTctT-tgtTta	27
OMT	chr14	22099325	22099525	1576	8	Distal Intergenic	OR4E2		RF.RR	tTctATaAgTcacTTTactTTCTCTGTCCATAAATAtTctTtgAcc+tgTGgca	15
OMT	chr1	155378995	155379195	2257	6	Intron	ASH1L	FDPS (155308748:155320666); RUSC1 (155320894:155331114); PKLR (155289293:155301438); ASH1L (155335268:155562807); HCN3 (155277463:155289848); POU5F1P4 (155433178:155434262)	LF.RR	taATcaAgaAgATATtAgaAAGAAAAAAAAAAAGaAtgcATtAgAAGAgag+ca	15
OMT	chr5	178815975	178816175	3271	4	Distal Intergenic	ZNF354B	ZNF354B (178859953:178888122); ZNF354A (178711512:178730659); ZFP2 (178895898:178933212)	RF.RR	tgTCccaggcTCAagTGAtCCTCCCACCTGAGCCTCtgAAgtAgcTGggaCTa	15
OMT	chr2	165271294	165271494	67	2	Intron	SCN2A	SCN2A (165194993:165392310); SCN3A (165087522:165204067)	RF.RR	tATtGcTggccaca+gGaGATAGTACATAGGAGATACTCGATGGGaAtTctgtCAActgAaAGa	25
NBS	chr7	144176201	144176401	2391	10	Distal Intergenic	LOC101928605	CTAGE4 (144183466:144186053); CTAGE8 (144266701:144269288); OR2A14 (144123176:144131188); OR2A12 (144086278:144098953); OR2A7 (144257663:144264792); OR2A42 (144228244:144239605); OR2A2 (144109514:144110564); ARHGEF35 (144186083:144195655)	LF.RR	taga-atgaggtAAatTCTTCTGGCTGGTAATTATGGAAAGATCAagGTctCt+AgGctgTCCca	26
NBS	chr14	22520354	22520554	4014	8	Exon	DAD1	DAD1 (22564907:22589224); ABHD4 (22598237:22613215)	RF.LR	tATCccTggATTAagcaAtGTCTGTGGATTAAGGGCTGATTtagaccCAat-tAta	18
NBS	chr14	22048390	22048590	935	5	Distal Intergenic	OR4E2		LF.LR	tGgCcatCaTAtcCCtgTGTCTTCATATCATCTTCCGtcTGtGTaTAtc+GtgtcCa	18
NBS	chr3	53546033	53546233	1423	4	Intron	CACNA1D	CACNA1D (53328963:53813733)	LF.LR	tGg++GcatgaggGctGtggCTGTGGCCGTCGCCGTGtcAGCTgaGctTGtA+tTta	16
NBS	chr12	54287008	54287208	1004	4	3' UTR	HNRNPA1	COPZ1 (54301202:54351846); CBX5 (54230942:54280133); SMUG1 (54121277:54189008); ZNF385A (54369133:54391298); HNRNPA1 (54280193:54287088); NFE2 (54292111:54301015); GPR84 (54362445:54364487)	RF.LR	tTctGcagCTcaAaTTCcATTTTGTGAATGGGTTTTTTTTTtTAataAacTGTat-tTAa	22
NBS	chr4	43228987	43229187	3735	3	Intron	GRXCR1		RF.LR	tCTtTATggccCcagATTtAACTCCACTGAAGGcAGtaCaTct+AatgGcCa	13

## Sheet: S10 - T-CAST TRAC-KVR-EAD
CAST-Seq category	chromosome	start	end	reads	hits	annotation	Closest element	Genes.within.100kb	Best CB	Putative target site	Best N Spacer
ON	chr14	22547381	22547981	1685712	11361	Exon	DAD1	DAD1 (22564907:22589224); ABHD4 (22598237:22613215); OR6J1 (22630929:22644352)	LF.RR	tagacatgaggtctatggaCTTCAAGAGCAACagtgctgtggcctggagca	13
OMT	chr14	22564947	22565147	8375	79	3' UTR	DAD1	DAD1 (22564907:22589224); ABHD4 (22598237:22613215); OR6J1 (22630929:22644352)	RF.LR	tgTtcTGACAcacag++AactCTGGGCTTTTCTCCtGcataAaAAGcaGAGcta	14
OMT	chr14	68540214	68540414	2539	32	Exon	RAD51B	RAD51B (67819779:68730218)	RF.LR	tActGcagAccacaCcacAACACTGTTGGAtcATCagacctcTtCt++cta	11
OMT	chr13	22304862	22305062	3585	25	Distal Intergenic	LINC00540		RF.LR	tAcAcAGAgcTacagcaGAGCAGCTGCTGTGTTGTTCccat+agaGGtGaGAGAta	17
OMT	chr19	1806434	1806634	1577	19	3' UTR	ATP8B3	SCAMP4 (1905372:1926013); ADAT3 (1905399:1913447); ATP8B3 (1782075:1812276); ONECUT3 (1752373:1780988); REXO1 (1815248:1848483); ABHD17A (1876810:1885547); KLF16 (1852399:1863579)	RF.RR	tCGtccCggccaAaCGCctAATGAATGCAGGCCCGGTtCctgt+ggActCAaCca	16
OMT	chr6	13376808	13377008	838	18	Intron	GFOD1	LOC100130357 (13264861:13295586); TBC1D7-LOC100130357 (13266542:13328583); PHACTR1 (12716805:13290484); TBC1D7 (13266542:13328583); GFOD1 (13357830:13487662)	RF.RR	tActTcaAgAGa-aAcactATCCTCACTGTGTgtAcAgtggGAAgg+aAGa	12
OMT	chr1	12260828	12261028	2728	15	Exon	VPS13D	VPS13D (12230030:12512047); TNFRSF1B (12166991:12209228)	RF.RR	tTctccaggAGCcTgTCcGGGAGCCCCAGAACCCGGTGgAg+cAgtggGAtgCTgca	18
OMT	chr14	24248816	24249016	1603	12	Downstream (<1kb)	TINF2	NEDD8-MDP1 (24213955:24232352); IRF9 (24161053:24166565); TM9SF1 (24189149:24195687); RIPK3 (24336025:24340022); DHRS1 (24290598:24299780); LTB4R (24311450:24318036); MDP1 (24213943:24216070); NOP9 (24299850:24309124); ADCY4 (24318349:24335093); TINF2 (24239643:24242674); CIDEB (24305096:24311430); TSSK4 (24205697:24208362); CHMP4A (24209583:24213869); NEDD8 (24216857:24232367); GMPR2 (24232422:2…	RF.LR	tCctccaAAAcTcaCc+acAGGAAAATTtcca++tagaAGAGaGTtAta	8
OMT	chr17	16498578	16498778	1304	12	Distal Intergenic	LRRC75A	SNORD49A (16440036:16440106); LRRC75A (16441577:16492153); TRPV2 (16415571:16437003); ZNF287 (16546954:16569204)	LF.RR	tTgacatgGAAGctaCTgaTTGATGATCTTCAGGAAATCagtT+cCAGggAAtg+++gagca	20
OMT	chr7	99034769	99034969	572	12	Intron	LOC101927550	SMURF1 (99027438:99144100); TRRAP (98877933:99050831)	LF.RR	taCTcaG+gaggCAGaGggaATATTCTGTGTTTACAa+gtg+ctgtg+gTctA+Cagca	16
OMT	chr10	116670125	116670325	2934	11	Promoter (<=1kb)	C10orf82	C10orf82 (116663696:116670264); HSPA12A (116671192:116850236); PNLIPRP1 (116590385:116609175); PNLIPRP2 (116620953:116645143)	LF.RR	tagaca+tgCggCGCCtggGTCTGCAGGTCTGGCCGGGGaAGCGGgtggGcGggaAca	19
OMT	chr17	78820397	78820597	2294	11	Intron	USP36	CEP295NL (78870910:78903217); USP36 (78787381:78841441); TIMP2 (78852977:78925387); CYTH1 (78674048:78782297)	RF.LR	tCct+cc+GggccacagAGcAAGACCCTGtccCtCAaGcCcCtAtAAa	8
OMT	chr9	125989310	125989510	1776	11	Distal Intergenic	PBX3	PBX3 (125747345:125967377)	LF.RR	tGgaGCAgagTCctatCTGCCTGCACCTCCCgGGgtggccCAgCgca	9
OMT	chr8	123074643	123074843	1299	11	Intron	TBC1D31	DERL1 (123013170:123042302); TBC1D31 (123041968:123152153)	LF.RR	t-gacTtgGAgtcA+atgTaTTTTGTTGAAGTAAATGTCCGTTTACCaACTctgtgAcct+ggGgAa	27
OMT	chr2	232482051	232482251	671	11	Intron	ECEL1	CHRND (232525993:232536667); CHRNG (232539692:232548115); TIGD1 (232547970:232550592); ALPI (232456125:232460753); ALPP (232378724:232382889); ALPG (232406844:232410714); PRSS56 (232520463:232525716); ECEL1 (232479827:232487834); EIF4E2 (232550674:232583644)	LF.RR	tag+aAatCaCAtctaA+AgaGCTGGCTGGGCagtgAAA+AggGctggagGa	11
OMT	chr3	15298035	15298235	2727	10	Intron	SH3BP5	METTL6 (15381275:15440566); CAPN7 (15206152:15252916); SH3BP5 (15254353:15341368)	LF.RR	tagaGaCTGggtctCACTaCATTGCCTAGGCTGGCCTCgAActCt+ggcTtCAagca	18
OMT	chr10	57772831	57773031	1836	10	Distal Intergenic	MIR3924		LF.RR	taCa+catgGAAt+ctatACaGCTATAAAAAATGAaACCAtgtCCTTtgCagca	14
OMT	chr11	70878743	70878943	1306	10	Intron	SHANK2	SHANK2 (70467856:71252577)	RF.LR	tgGtcTaAgGc-cagGaAtGAGGCTGCtccCt-gCcctcaCCtcCa	8
OMT	chr22	42810538	42810738	1264	10	Intron	ARFGAP3	PACSIN2 (42835412:43015149); ARFGAP3 (42796502:42858106); A4GALT (42692121:42721298)	LF.RR	taCTcCtgGgCtcAaGTgaTCCTTTGACCTCGGCCTCTTAAagtgctgGgATTATgGgAa	22
OMT	chr21	25580945	25581145	840	10	Downstream (1-2kb)	SMIM11B	MRPL39 (25585656:25607517); JAM2 (25639258:25717562)	LF.RR	tagacaGgaAAtAAatggTCCAGAATAaCtgc+tAtCCTT+tggagGa	8
OMT	chr15	36479354	36479554	520	10	Distal Intergenic	C15orf41		LF.LR	taAaAaCgCTgCAtatgAaGAAAAGAAAAAAAGTTAAGAcaAaAaActAaCAtAta	18
OMT	chr1	198334335	198334535	2391	9	Distal Intergenic	NEK7	NEK7 (198156994:198322420)	RF.LR	tCctcAaggAcaTGgcaGtATCTGGAGACAGTTtTcatTg++aAACcaGgtAGa	14
OMT	chr14	61620692	61620892	871	9	Intron	FLJ22447	HIF1A (61695513:61748259); PRKCH (61187559:61550976)	LF.LR	tagCcatg+agCtAt+CtgAaTCTGAAACTGtTcCCagacAtAaGgtTta	10
OMT	chr4	2197117	2197317	2848	8	Intron	POLN	MXD4 (2247432:2262109); POLN (2071918:2242121); ZFYVE28 (2269582:2418663); HAUS3 (2227464:2242164)	RF.RR	tTcCTcagAGTGAagcacGAGCTGTTTGAGGGTTTGGGACAGGGAagtgAtgtgATctgATTTa	26
OMT	chr12	3431832	3432032	2430	8	Intron	PRMT8	PRMT8 (3381349:3593973)	RF.RR	tgctTAaAgAcaGagGaGtTTGGAATAGaCtgcAg-AgTTtAAagAa	9
OMT	chr3	188271236	188271436	1724	8	Intron	LPP	LPP (188153284:188890671)	LF.RR	tGgaGaAgaAAtGtaGgTaTGTTCAACACATAGTTGCAGGGaCAgctgtgCActA-agca	22
OMT	chr15	59171294	59171494	1036	8	Intron	MYO1E	MYO1E (59132434:59372900); RNF111 (58865175:59097419); CCNB2 (59105126:59125045); LDHAL6B (59206823:59208515)	RF.RR	tgTGGAagCAAacaCcactCCCCACTGCCTGagAATtgGAgc+AAg+gagca	12
OMT	chr1	191434507	191434707	490	8	Distal Intergenic	RGS18		LF.RR	tagTcatCaggt+AtCtAAaGTCAAGACAAAGAAAATAATCTTAagAgctgtgAGGtg+gagca	24
OMT	chr10	75741368	75741568	1659	7	Intron	LRMDA	LRMDA (75431624:76560168)	RF.LR	tgcCAcCAgccaGagAaTACCACTGCTTTAAAAAAAAAaAagGc+cAcatgATta	16
OMT	chr1	32998888	32999088	1291	7	Intron	RNF19B	AZIN2 (33081104:33123492); TMEM54 (32894594:32901438); RNF19B (32936445:32964685); AK2 (33007940:33080996)	LF.LR	taTGGaGgaAgGTCaCggaCAGGAGCAATCTTATTCAACTGCCTtccaGGAaActGaGgCcAa	25
OMT	chr10	15157445	15157645	1253	7	Intron	NMT2	RPP38 (15097180:15139818); FAM171A1 (15211643:15371289); ACBD7 (15075475:15088776); OLAH (15032227:15073852); NMT2 (15102584:15168693)	RF.RR	tgGGccaTgTcacTTcTcACAGGAACCTGGCTTCGTGGAACTCTGaAtgAtg+tg++gcTGggGgca	26
OMT	chr2	163129809	163130009	994	7	Distal Intergenic	KCNH7		LF.LR	taAacatgGTAtcAaAA+gaTTGGAGGAACATGAAGATAGTGAtccataCa++ccAcaCCAcAa	23
OMT	chr1	115560161	115560361	938	7	Distal Intergenic	VANGL1	VANGL1 (115641970:115698224)	RF.LR	tgctTca+CgcATcaTcCcAGAACCATGTTCTACAGCCTTCTTGtcAGtGCaAcAGatgtcta	24
OMT	chr2	198788404	198788604	674	7	Distal Intergenic	LINC01923		LF.RR	tagaAa+tAagAtAA+atTgaGAAATAATATGCAAAATGCCTAGTATgAgctgtgATctgTa++Tca	25
OMT	chr16	57385812	57386012	451	7	Distal Intergenic	CX3CL1	POLR2C (57462660:57472009); DOK4 (57471922:57487327); COQ9 (57447425:57461270); CIAPIN1 (57428187:57447420); CCL17 (57404767:57416062); CCL22 (57358783:57366189); CX3CL1 (57372477:57385044)	LF.RR	tagaTTCAaTgtcta++tgAaTGGTGTTTTTTagtAGGCAgg+ccAgg+agca	11
OMT	chr16	5393222	5393422	402	7	Intron	RBFOX1	RBFOX1 (5239802:7713338)	LF.LR	tagTcatTCATCACatggaTGATTGGGGGTTGGAtccaGCTGTctcaAgCcGa	15
OMT	chr2	227911946	227912146	1288	6	Intron	DAW1	DAW1 (227871054:227924344); CCL20 (227805739:227817564); SPHKAP (227979955:228181687)	RF.LR	tTctcATgAccaTaTATcCTGCTTCACTAtGTataga+cct++catgAcAa	10
OMT	chr7	92666209	92666409	904	6	Intron	CDK6	CDK6 (92604921:92836594); FAM133B (92560793:92590394)	RF.RR	tgGGccTggcA+acaAcaGtCACTCCATAagt++ATtgtggActgAa+gGa	9
OMT	chr9	26970398	26970598	625	6	Intron	IFT74	LRRC19 (26993136:27005693); CAAP1 (26840685:26892803); IFT74 (26947039:27062930); PLAA (26903372:26947242)	LF.LR	tGAaTatgTggCcAaGTgaATACATATACATCCACTtcATtaTTTTtAatgtGta	17
OMT	chr13	37947685	37947885	2210	5	Intron	TRPC4	TRPC4 (37636636:37870425)	LF.RR	tagacaGAGgCAGtaGgAaATGAAGTCagAAAGAtAAAcAggGgTa	8
OMT	chr14	50344964	50345164	1595	5	Exon	CDKL1	MAP4K5 (50418501:50561126); DMAC2L (50312326:50335558); L2HGDH (50237563:50312229); CDKL1 (50329404:50416461)	RF.LR	tAAAGcagCAcaAa+AcaTtCTTTAGTGTAGccatGgaATtcaGCtcAa	10
OMT	chr16	29849401	29849601	1150	5	Distal Intergenic	SLX1A-SULT1A3	CDIPT (29858357:29863414); PRRT2 (29811382:29815892); TMEM219 (29940885:29973050); KCTD13 (29905012:29926236); ASPHD1 (29900375:29919864); SEZ6L2 (29871159:29899547); KIF22 (29790719:29805385); MAZ (29806106:29811164); ZG16 (29778240:29782973); PAGR1 (29816152:29822489); MVP (29820394:29848039)	RF.LR	tgctGcaggA++AacaCcCcACGGAGCTGACTGATCTtATTtTAaActcatgGGAa	16
OMT	chr9	36323235	36323435	1076	5	Distal Intergenic	GNE	GNE (36214441:36277056); CLTA (36190856:36304781); RNF38 (36336396:36487548)	RF.LR	tgAGATTg+AccacTgcactCCAGCCTGGGTGACAGAGcGAagaccCTGtCtcAa	16
OMT	chr14	20566366	20566566	586	5	Distal Intergenic	RNASE9	RNASE11 (20583559:20609884); RNASE10 (20505537:20511169); OR6S1 (20640696:20641691); RNASE9 (20556093:20560931); PNP (20468954:20477094); RNASE12 (20590193:20590823)	RF.RR	tgAtcTGggcAaAGAcaTtTTGGGTAAGACCTCAAAagCAcAgGCAAcAAAagca	17
OMT	chr20	18917092	18917292	578	5	Distal Intergenic	C20orf78	C20orf78 (18809728:18830153)	LF.RR	tCgacCtgaggGAAaGAACATGTTAATGAGTTTATGTgGgcAgtgAGAtgATCca	17
OMT	chr14	21582329	21582529	515	5	Distal Intergenic	OR10G3	OR10G3 (21568520:21580076); OR10G2 (21633836:21634940); OR4E2 (21653835:21667642); OR4E1 (21667940:21673818); METTL3 (21498133:21511342); SALL2 (21521080:21537216); TOX4 (21476597:21499175)	RF.LR	tCctAcaggATaAaTTGcATAGAACTGTGATGGTTGGCAAtcAatCAaActcat-tAta	21
OMT	chr14	96445307	96445507	436	5	Intron	AK7	PAPOLA (96501433:96567111); AK7 (96392128:96489427); GSKIP (96363452:96387288); ATG2B (96279195:96363341)	RF.RR	tAACAGaggAAaAagcaAAAAGCTGAAATGTTCTGAGAAATGGGTagAAAATAggcTAggTgca	26
OMT	chr14	51116500	51116700	309	5	Distal Intergenic	TRIM9	TRIM9 (50975262:51096061)	RF.LR	tAAAccagAGcacTgcTcACATCCTGCCTTCcAaGagTTctTatTtcta	11
OMT	chrX	3320221	3320421	130	5	Exon	MXRA5	MXRA5 (3308565:3346652)	RF.LR	tTAtAAaggAGaTagAactCTGGGTGGAAGAGAccatagGGAtATtCtGta	13
OMT	chr6	48461776	48461976	105	5	Distal Intergenic	PTCHD4		LF.LR	taACAatAaAAtTGatggaGATTCTACTTTTAAGATGTtAc++atagaATGTatg++tcta	19
OMT	chr1	12462063	12462263	61	5	Intron	VPS13D	VPS13D (12230030:12512047)	LF.LR	ta+gaACtCaggGTtGGgAaTAGCAGAAACCAAAACTGTCTCTGGtc+caAagaGctTatA+tcAa	25
OMT	chr7	52489782	52489982	3091	4	Distal Intergenic	POM121L12		LF.RR	tCATcaGAaggGACTtggaCCATCCTAAAGGCACAGCAagtgcAgtCAcTGAga+gAa	19
OMT	chr13	86434186	86434386	2719	4	Distal Intergenic	LINC00430		RF.RR	tgcATcag+AAcaAGgAGctGAATGTTAaTtgcCAAgAcA+tggGgAa	8
OMT	chr11	77465837	77466037	2313	4	Intron	PAK1	CLNS1A (77514936:77637805); PAK1 (77321707:77474635)	RF.RR	tgAGccCggGAG++cagcactGCAGTGAGCTATGATGGAGCTACTgtActCCAAcctggaTGa	23
OMT	chr22	47749302	47749502	1740	4	Intron	LOC284930		RF.LR	tATtcAaTTAcTcaAcacGATCAATATTTCCTTCCCAAATCTTTTCTtccaCGgTTctTCtCtcCa	28
OMT	chrX	71309280	71309480	1527	4	Distal Intergenic	ITGB1BP2	ITGB1BP2 (71301750:71305371); GJB1 (71215194:71225215); NONO (71283192:71301168); TAF1 (71366239:71532374); ZMYM3 (71239624:71255146)	RF.LR	tgAtcATggc+cacTgca+ctGTGACCTCCCCGGCTCAAGCAATCCTCCCAcCtCAGcctcCtgAGAa	28
OMT	chr14	78368535	78368735	1376	4	Intron	NRXN3	NRXN3 (78170373:79868290)	LF.RR	taCTcaAgaggCTGaGgAaGGAGAATCACTTGAATCCAGGAGGTGGag++tgcAgtgAGctg+gaTca	27
OMT	chr6	144738739	144738939	1216	4	Intron	UTRN	UTRN (144285701:144853034)	RF.RR	tActGT-TAcTacaAc+actATTTTATTTAAGCTGCCTGAATATCaTtTctgt+++Agcctggagca	25
OMT	chr14	98949149	98949349	797	4	Distal Intergenic	C14orf177		LF.RR	tGgGGaGgaggCcAaAggaAGGTGGGCCGGGTGAGAAAGGAAGaAAgAGAAggcAATgagGa	24
OMT	chr1	199593587	199593787	706	4	Distal Intergenic	NR5A2		RF.RR	tgctc+cagg+++ccacaTcCAtAGAAAAAGGGGGAGagtActACATcAAggaA+ca	14
OMT	chr4	153867243	153867443	625	4	Distal Intergenic	SFRP2	SFRP2 (153780591:153789083)	RF.RR	tTAtAAaggAAacaAAGcATAAAAGTTCAGAAAATTTGCAGCCTGATaAtgTtAtAgAAAAgaAAa	28
OMT	chr8	59703150	59703350	468	4	Distal Intergenic	CA8		LF.LR	tagTATtgagg+tcAC++tAgaGGTTGCCTACCTCTtGcataAaT+cAcatgtACa	14
OMT	chr16	89473402	89473602	454	4	Intron	ANKRD11	ANKRD11 (89267630:89490561); RPL13 (89560657:89566828); SPG7 (89490719:89557768)	LF.RR	taAGcCtgagAGGCaGgCaGGACAGTGGGAaAtgcAA-ggcAtAgGgca	11
OMT	chr6	79975291	79975491	431	4	Distal Intergenic	ELOVL4	ELOVL4 (79914814:79947553); TTK (80003887:80042527)	LF.LR	tTAaATtgaACtcta+tTgTCATCACCCAGTTTATTTCCtccaCagTActTatCATta	19
OMT	chr14	73007741	73007941	367	4	Intron	ZFYVE1	DCAF4 (72926332:72959703); ZFYVE1 (72969451:73027131); RBM25 (73058532:73123899)	LF.LR	tTTaGaAAaTTtctTtTCaTTCTATCCTAAAGGGtATGtaTacctcatgtcta	15
OMT	chr1	160597173	160597373	145	4	Distal Intergenic	CD84	SLAMF6 (160485030:160523262); SLAMF1 (160608106:160647295); CD84 (160541095:160579516); CD48 (160678746:160711831)	LF.RR	tagacatgag++gAAtatTgaGCTTAGTGTag-gctgAggAGGAAagAa	9
OMT	chr13	25687442	25687642	1686	3	Intron	ATP8A2	ATP8A2 (25371974:26025851)	RF.RR	tCcCccaCATcCcagcaGGCCTTCCC-aCtgcCAtCgAGGggagca	8
OMT	chr14	23085872	23086072	1676	3	Intron	ACIN1	LMLN2 (23099062:23104989); RNF212B (23185316:23273477); CEBPE (23117304:23119616); PSMB11 (23042167:23043331); ACIN1 (23058564:23095614); SLC7A8 (23125295:23183674); C14orf119 (23095505:23100456); PSMB5 (23016543:23035230); C14orf93 (22985894:23010166); CDH24 (23047062:23057538)	LF.LR	tagaca+tg+agg+tAtatTAaAGTGCAGAATGTTTAAGGGTTATAGAGGAAatagTTctTCATCcta	27
OMT/HMT	chr21	30650562	30650762	1102	3	Distal Intergenic	SMIM11B	KRTAP20-4 (30620627:30620850); KRTAP22-2 (30590105:30590397); KRTAP21-3 (30718525:30718777); KRTAP6-1 (30613431:30613930); KRTAP6-2 (30598590:30598902); KRTAP6-3 (30592440:30593075); KRTAP19-7 (30560875:30561314); KRTAP20-1 (30616425:30616699); KRTAP20-2 (30635236:30635619); KRTAP21-2 (30746794:30747233); KRTAP22-1 (30601087:30601382); KRTAP20-3 (30642864:30643136)	LF.RR	tagacaCAGACCTtatAAaCTTCACAAAAATTAACTCAAAAtgGgTcAtggGAca	17
OMT	chr19	47632313	47632513	972	3	Intron	BICRA	BICRA (47608196:47703277); EHD2 (47713422:47743134); ZNF541 (47520685:47555856)	LF.RR	taAaAaGgagAA+cAaGAgaTGATTGTGGGTGGCtgAAgG+ggcctggCAca	12
OMT	chrM	13839	14039	771	3				RF.LR	tCTtAcGAgccaAaAc-ctGCCCCTACTCCtcc-tagacctAa++tgActa	11
OMT	chr12	44287980	44288180	538	3	Intron	TMEM117	TMEM117 (43835967:44389762)	LF.RR	tag+aTG+tgaAgtctatCAaTTTTACAAGAAGTGGCTCAGAAaAACAAAtggcAtgCaATa	22
OMT	chr6	28248893	28249093	514	3	Intron	ZKSCAN4	NKAPL (28259320:28260958); ZKSCAN4 (28241697:28252269); ZSCAN31 (28324693:28356271); ZSCAN26 (28267010:28278224); ZKSCAN8 (28141883:28159460); ZSCAN9 (28224886:28233482); PGBD1 (28281572:28302549)	RF.RR	tgctcAGACTca+AagcaGAAGAAACCTTAGGTTTCCCTACAATAagtCAATtTgcAAggGgca	25
OMT	chr11	48215076	48215276	483	3	Promoter (1-2kb)	OR4B1	OR4X2 (48245056:48246080); OR4B1 (48216810:48217739); OR4S1 (48306223:48307152); OR4X1 (48263861:48264778); PTPRJ (47980558:48170841)	RF.LR	tCctccaggccacCAGacCCCTTGGCAGCCTTCTTGTGTTGTTTTtGAaGCT+CcctTatTtcta	26
OMT	chr3	99034206	99034406	200	3	Distal Intergenic	DCBLD2		LF.LR	taAacat+gagTAcA+atAgaCACAAAGAAGGTTAcAaCagacACca+tgCcta	13
OMT	chr22	44545169	44545369	124	3	Distal Intergenic	LINC00207	RTL6 (44492583:44498233)	RF.RR	tgc--cagCccTAagcTcCCTGCCGGGGATCCATAGCAAGAAGGGagAgct++gGg++gcctgCagca	26
OMT	chr3	58350306	58350506	2007	2	Intron	PXK	HTD2 (58306262:58318574); RPP14 (58306247:58324695); PDHB (58427630:58433857); PXK (58332880:58426126); ABHD6 (58237506:58295693)	LF.LR	tagGc+GCAaAgtAtaGggGTATTAAAACCAGGTGGTTGTGGTAtTcTGagaGctc+atTGcta	24
OMT	chr2	222850131	222850331	1238	2	Distal Intergenic	ACSL3	ACSL3 (222860942:222944639)	LF.RR	tagGAatTGCAtctCtTTTGTATTGTCCTCTCCTTTCTtTctgATgcctggaAca	17
OMT	chr4	31715136	31715336	1136	2	Distal Intergenic	LINC02506		LF.RR	tGAaAatgaATtctaAg+gaAAATTTGAAATgtg-tgtggGcAgCTgTa	10
OMT	chr19	38975645	38975845	1084	2	Promoter (<=1kb)	FBXO17	FBXO17 (38941401:38975742); RINL (38867830:38878275); FBXO27 (38990714:39032785); SIRT2 (38878555:38899862); NFKBIB (38899700:38908893); SARS2 (38915266:38930896); MRPS12 (38930548:38933162); CCER2 (38908980:38912158)	RF.RR	tgGCccagg+++ccCcGgGacCGGCGGTCTGGGCGGTCGGTCCTCTCCCgGgGCgtggc++ctgCagcC	26
OMT	chr8	100462861	100463061	883	2	Distal Intergenic	RNF19A	ANKRD46 (100509752:100559784)	LF.RR	tCgaca-AaggCTtatTAaAAACCTCAGTAagtCAtgtgAccAgA+agAa	11
OMT	chr14	22820939	22821139	605	2	5' UTR	SLC7A7	PRMT5 (22920525:22929408); MRPL52 (22829879:22835037); REM2 (22883222:22887678); LRP10 (22871740:22881713); MMP14 (22836560:22849027); OXA1L (22766522:22773041); RBM23 (22893204:22919182); SLC7A7 (22773222:22829820)	RF.RR	tActccagAcACAagcaGtCCAGGTAAGGAGTTGTCAATaAGTctAtgTc+ctgga+gAa	20
OMT	chrX	96424637	96424837	585	2	Distal Intergenic	DIAPH2		RF.LR	tgc++tccaggAAa-agACctCAGTTCTGGGCAAACAAGGGGAGATGGtCACcctAGtgtcta	23
OMT	chr10	8313359	8313559	552	2	Distal Intergenic	LINC00708		RF.RR	tgcAcATgCAcaca+++AcacATGCAGAGTCTCAAAACATAAAGGAAAAaAtgctA+tgg+cctgg+aAGa	27
OMT/HMT	chr7	14055248	14055448	545	2	Distal Intergenic	ETV1	DGKB (14145049:14974777); ETV1 (13891229:13991425)	RF.LR	tTcAAcaATGATcaAcacATGCCGAGTGTTGTTTCACCATTGCCccaCCTacTtcatgtcAa	24
OMT	chr10	126716470	126716670	433	2	Distal Intergenic	C10orf90	C10orf90 (126424997:126798708)	LF.RR	tagaGatCaTAAAt-tggaCTGGTTATACTAagtCACTAAgTTtggGgca	12
OMT	chr6	96107692	96107892	393	2	Intron	FUT9	FUT9 (96015974:96215612)	LF.RR	tTgaTGtT-TgtcAatggTCCTAAGTGTTACTaAtTctgtCgcctCCagca	13
OMT	chr8	26706650	26706850	211	2	Distal Intergenic	ADRA1A	ADRA1A (26748150:26867273); DPYSL2 (26514031:26658178)	LF.RR	taAacat+gCAgCctGGAgCTCCTACTTGTAACCACTTtgctAtCCAGAggagca	16
OMT	chr11	96281717	96281917	142	2	Intron	MAML2	MIR1260B (96341438:96341526); CCDC82 (96352769:96389956); MAML2 (95976598:96343195)	RF.LR	tActc-aggAGGcagAaGtGGGAGGATCACTGGAGccaGGgaGGtcaAAGcta	15
OMT	chr12	81415786	81415986	88	2	Intron	PPFIA2	PPFIA2 (81257975:81759553)	LF.LR	tTAacatg+aATtctaATgaAAATTACAACTTTGTACTAACAtcTCtCTTcTtTTtgtcta	22
OMT	chr12	69752052	69752252	49	2	Intron	RAB3IP	RAB3IP (69738681:69823204); BEST3 (69643360:69699476); MYRFL (69825304:69959097)	LF.RR	tagaGaCAagAtctCACTaTGTTGCCCAGGCTagtCTtTtAAc+ctTgGCca	13
HMT	chr6	25094317	25094517	977	7	Distal Intergenic	RIPOR2	RIPOR2 (24804282:25042170)	RF.LR	tgcCcAaAgcTacagATGtACTGGTTTCTGtAAaAaAaAAAAaAAAAAa	11
HMT	chr19	45167954	45168154	918	7	Intron	MARK4	CLASRP (45039045:45070956); ZNF296 (45071500:45076587); PPP1R37 (45091396:45148077); NKPD1 (45149750:45158737); BLOC1S3 (45178745:45216933); MARK4 (45079288:45305284); TRAPPC6A (45162928:45178237); GEMIN7 (45079195:45091524); EXOC3L2 (45212621:45245431)	RF.RR	tgAGAcagAGTCTCgcCctGTCGCCCAGGCtgGAgtgCAGtggCgca	9
HMT	chr2	88077880	88078080	1961	4	Intron	SMYD1	SMYD1 (88067825:88113384); FABP1 (88122982:88128116); KRCC1 (88027205:88055783); THNSL2 (88170295:88186636)	RF.RR	tgACc+caggTGacC-cacCCGCCTCGGCCTCCCAAagtgctgGgATTACAGgca	16
HMT	chr9	137151775	137151975	730	4	Intron	GRIN1	MAN1B1-DT (137084946:137086817); TMEM210 (137170858:137172409); TUBB4B (137241287:137243707); MAN1B1 (137086985:137109183); SLC34A3 (137230757:137236554); NDOR1 (137205685:137217009); TPRN (137191617:137204193); GRIN1 (137139154:137168756); ANAPC2 (137174784:137188560); DPP7 (137110546:137115177); CYSRT1 (137224635:137226320); LRRC26 (137168758:137170051); FAM166A (137243584:137247770); STPG3 (13…	LF.RR	tTgaGatgGAgtct+a+tC+gTCACCCAGGCTGGagtgcAgtggc-tCgaTcT	12
HMT	chr16	69181356	69181556	1995	2	Intron	UTP4	HAS3 (69105653:69118719); CHTF8 (69118010:69132578); SNTB2 (69187129:69309052); TANGO6 (68843531:69085182); UTP4 (69131291:69231130)	LF.LR	tagaGaCAaggtTtCATCaTGTTGGCCAGGCTGGtc+caAaCTcctGGCCtcAa	15
HMT	chr18	21517074	21517274	1049	2	Intron	GREB1L	ESCO1 (21529284:21600884); SNRPD1 (21612314:21633524); GREB1L (21242242:21525417)	RF.LR	tCAtcTag+gccaAaAcaTtTGTTTTGACAAtccaACAaAAtTaC-tTta	11
NBS	chr7	129811495	129811695	1192	28	Distal Intergenic	MIR183	LOC105375501 (129763060:129769202); MIR182 (129770383:129770492); NRF1 (129611720:129757082); UBE2H (129830732:129952949)	LF.LR	tTgacCtCCC+gGctCAAgCTATCCTCCCACCTCAGCccCtTgaccAcaGgtGCa	16
NBS	chr4	22239742	22239942	2258	24	Intron	ADGRA3		RF.LR	tTctTGaggGcTcagcaAACTCTCTGCGCCGTCTAGCTCCTGCCtTcata+gTGcAGaACtcAa	25
NBS	chr14	22524498	22524698	1184	24	Intron	DAD1	DAD1 (22564907:22589224); ABHD4 (22598237:22613215)	RF.RR	tCctcc++aggcA++acTTcacAATGGTACATTTGTTGGTGGCGCagtCTt+gtggTcAgATAAa	22
NBS	chr16	81951110	81951310	2645	17	Intron	PLCG2	HSD17B2 (82035004:82098534); PLCG2 (81739097:81962685); SDR42E1 (81988855:82011481)	RF.RR	tgc+AccaTgccTGGCTaAtTTAAAATTTgtg-tgtg+gTGtggag+ca	8
NBS	chr2	153750631	153750831	935	15	Distal Intergenic	GALNT13		LF.LR	taATcCtTTgA+tTtCtggGATAGCAGTtGTaACgTcTCcatTtTCa	8
NBS	chr18	73238230	73238430	950	14	Intron	LOC400655		LF.LR	tCAaGTtCaTgtGGatAgaATCACTGTTCTtTcaGaAacTCcat+AATta	11
NBS	chr14	21892408	21892608	2313	12	Distal Intergenic	OR4E2		RF.LR	tAAtTcTgTcAacCAcTcATAATAAAACTGCAGTAATCCCAGCGGTtcATtTAaActcTtgtGAa	27
NBS	chr3	6482118	6482318	1867	12	Distal Intergenic	GRM7		RF.RR	tTc-ccagCcTCcagAactGTAAGGAACACATTTCTTTTTTTTAATCagtgACCCAgTTtTgGgTa	28
NBS	chr17	16449101	16449301	3704	11	Intron	LRRC75A-AS1	CENPV (16342534:16353656); SNORD49A (16440036:16440106); LRRC75A (16441577:16492153); TRPV2 (16415571:16437003); ZNF287 (16546954:16569204); UBB (16380798:16382745); PIGL (16217191:16351797)	RF.RR	tCcCAcaCCccTcTgc+aGtGGACAAGCAGTgtATtgAgTAGtg++gagca	10
NBS	chr7	114103387	114103587	908	10	Intron	FOXP2	PPP1R3A (113876777:114075920); FOXP2 (114086327:114693772)	LF.LR	taACcTtgC++AgtctGtgTaGAGGAATGTTTCTGtTcTtaTTTTtGatgtAAa	14
NBS	chr15	81298604	81298804	709	10	Intron	IL16	TMC3 (81331088:81374213); IL16 (81159575:81314058); STARD5 (81309053:81324183)	LF.RR	tTTTcatCagCtTt++aGggaGGGAAAACaCtCctTtg-ccGAgagca	8
NBS	chr13	81833913	81834113	84	9	Distal Intergenic	LINC00564		LF.LR	taAGcatC+aTgt+ctaATCaCATTTCATGGGGTAAATTGTTGTTTTAAtccaAaATActTGtgGAAa	28
NBS	chr11	65430103	65430303	3788	8	Exon	NEAT1	TIGD3 (65354751:65357613); SLC25A45 (65375192:65383701); NEAT1 (65422774:65445540); MALAT1 (65497688:65506516); SCYL1 (65525077:65538704); DPF2 (65333852:65354262); FRMD8 (65386621:65413525)	RF.LR	t-ctcc-TgccTcTgcCctCCTTCCCCGCCTCCCCTGGtGcCtag-cGtcaGgtcta	19
NBS	chr7	130885725	130885925	1186	8	Intron	LINC00513	MIR29A (130876747:130876810)	RF.RR	tgAGATagTc+cacT++g+cacCCAGGCTGGAGTGCagtgGCAtgATctTgaC+ca	13
NBS	chrX	67011190	67011390	1131	8	Distal Intergenic	EDA2R		RF.RR	tCctccaATTAacTgGacCAATTCTTCAACAAGagtTctTAACcAAgCTgAa	14
NBS	chr6	43000952	43001152	1116	8	Intron	PPP2R5D	CNPY3 (42929192:42939287); CNPY3-GNMT (42960754:42963880); KLHDC3 (43014103:43021298); PTCRA (42915989:42925835); GNMT (42960754:42963880); MEA1 (43011143:43016868); MRPL2 (43054029:43059438); PEX6 (42963865:42979181); PPP2R5D (42984553:43012342); PTK7 (43076307:43161719); RRP36 (43021623:43034156); KLC4 (43040777:43075095); CUL7 (43037617:43053945)	RF.RR	tgAGc-ag-TcacagcGcCAAGGGAAGagACAAgtggTAtCAaAAa	8
NBS	chr7	35758272	35758472	941	8	Exon	SEPT7-AS1	HERPUD2 (35632659:35695571); SEPT7 (35800932:35907105)	LF.LR	tTTTTaAAaggtTtaCAAaCATAATAATAAAGGACAGAATGCAACCTAatag+acct+cTtgtcCa	26
NBS	chr7	20649989	20650189	648	8	5' UTR	ABCB5	ABCB5 (20615207:20777038)	LF.RR	tCAGAatTaAgtctGGAgaGACAGTCGCCTTGGTCGGTCTCAaTGgcAgtggGA-AgagTa	23
NBS	chr12	186890	187090	2420	7	Downstream (2-3kb)	LOC101929384	IQSEC3 (66765:178460); KDM5A (280129:389454); SLC6A12 (190077:214570); SLC6A13 (220621:262873)	RF.RR	tTctG-aggcACcagGacCCCCAACCACTGCCCTCtgctgtCCcTtg+g+Cgca	14
NBS	chr14	22121275	22121475	1736	7	Distal Intergenic	OR4E2		LF.RR	tCgGca+tACTgtc+tGtTAaCTTACATCTTTgtgAtCtggTACAgagTa	10
NBS	chr2	215754574	215754774	1702	7	Intron	LINC00607		RF.RR	tCctccTAAcAaA++CgcactTGGCTCAAACGTCAGCTTCTCTGTAAaAtActgtCATctgC-Tca	26
NBS	chrX	88096538	88096738	505	7	Distal Intergenic	KLHL4		RF.LR	tAAtAAaCTccTTGgcaGtTTGGGCTTCATTCGAAACAGCGAAtcc+GtaCaTctT+atgActa	24
NBS	chr5	18060094	18060294	1306	6	Distal Intergenic	LINC02223		LF.LR	tagaAaGgaAgGAAa-gAaTTCACAGTGGGTGTGTAACtccTtTCaTctc+aGgtGCa	19
NBS	chr2	215588402	215588602	931	6	Intron	LINC01614		RF.LR	tgGCTcaggcc+GcaATCctAGCATTTTGGGAGGCAGAGGCGGGTGGAtTGCtTgaActca++AgtTta	28
NBS	chr14	22513996	22514196	822	6	Exon	DAD1	DAD1 (22564907:22589224); ABHD4 (22598237:22613215)	RF.RR	tgctTTTgCccCcaAGaAAGGTTTGGAAGgAgctgGgTcAtT-agca	9
NBS	chr5	120956219	120956419	557	6	Distal Intergenic	LOC102467226		LF.LR	tGTGcTtgagTtctaAAgGGCGGAGGGTATAGTGAGGCAtGTCtGgCcctcC+tTtcCa	20
NBS	chr14	22597812	22598012	460	6	Promoter (<=1kb)	ABHD4	DAD1 (22564907:22589224); ABHD4 (22598237:22613215); OR6J1 (22630929:22644352)	RF.RR	tTcAGGaggAcacagT+acAATGGGAAGCCCAAagAgTGgGTgcGAg+gTgca	13
NBS	chr19	22507515	22507715	378	6	Intron	ZNF98	ZNF98 (22391019:22532485); GOLGA2P9 (22596257:22603550)	LF.RR	tagGAatCTATCctaAggaAAAAATCCTAGAGAAAGAGAAACAAaAtTctTtATccACAaAGa	25
NBS	chr5	25550382	25550582	235	6	Distal Intergenic	LINC02239		LF.LR	taAaA++atTaCTGctaAggaAGGACTTCCTtccTtCATTTtTCtAtTta	10
NBS	chr21	32771793	32771993	76	6	Promoter (<=1kb)	PAXBP1	C21orf62 (32790673:32813743); SYNJ1 (32628759:32728048); PAXBP1 (32733899:32771792)	RF.RR	tgcGcc+aTgc+cCca+gcGctCTCAATACTTGGAGAAAGAGAGAGagtgA+AgAgAGAGAgagAG	24
NBS	chr4	173196575	173196775	2421	5	Intron	GALNT7	GALNT7 (173168811:173323967)	LF.LR	tag++aAaCgTgTGcCatggTGGTTTGCTGCAcata+CaAcCcat+ACcta	9
NBS	chr20	24510030	24510230	2039	5	Intron	SYNDIG1	SYNDIG1 (24469629:24666616)	LF.RR	taCacCtCaTTtctTtATaAATTACCTAGTATTTCTTTATAGCaAtgct+gAA++gcctAATgca	24
NBS	chr14	80017352	80017552	878	5	Distal Intergenic	DIO2-AS1		RF.RR	tgctATagATcacTCACctAATCATTTCCAGACGACTTCAGgtgTtCtCAc+++cGTgagca	21
NBS	chr12	20078633	20078833	822	5	Intron	LINC02398		LF.RR	tCAaACtCagAtctGtC+gaCTCCCTAAATAACACACACGCATACTCTgtg+AtgtggATGAgaAAa	27
NBS	chr14	21991938	21992138	621	5	Distal Intergenic	OR4E2		RF.LR	tCct+ccagCccCcTCTactGACAAAGCTTAATATCAAATAtTTaGagGGTCcaGAtcCa	21
NBS	chr6	25554327	25554527	454	5	Intron	CARMIL1	SCGN (25652201:25701783); CARMIL1 (25279078:25620530)	LF.LR	taAaAaCATggGAGaAAATAAAAATATTTGAATAAAGAAAGtGcaAGAacAAAatgGGCa	22
NBS	chr1	196972239	196972439	407	5	Distal Intergenic	CFHR5	CFHR4 (196888014:196918713); F13B (197038741:197067267); CFHR2 (196943738:196959622); CFHR5 (196977556:197009674)	LF.LR	taAacaGgaCACctaA+ggaTGACCCATAAAAGaGTgaAAtAatAATAa	10
NBS	chr1	101126384	101126584	383	5	Distal Intergenic	DPH5		RF.LR	tCAtTcaATcAaAaCAactTATTTCCCAAATATACTGGTAAAATAtGcata++AGcctAGtTtTta	26
NBS	chr4	180462890	180463090	53	5	Distal Intergenic	LINC00290		RF.LR	tgAAccTAgcTa-agACctTCTTTCTCTtccaG+agTAAtTatTCcAa	9
NBS	chr10	58472845	58473045	27	5	Distal Intergenic	BICC1	TFAM (58385345:58399220); BICC1 (58513140:58831437)	RF.RR	tgAGc-GCCccacagcaTGATCTCTTGAAGGGAGATCTGAGGGGTGCaAtTcCgtggc-tgCCAca	28
NBS	chr13	87280075	87280275	2072	4	Distal Intergenic	MIR4500		LF.LR	tagaTaAAaCCtAta+tTAaAGAAGCTCTTTGTGTTCTtcAatagTTTtTaGgAGta	18
NBS	chr6	70448304	70448504	1544	4	Intron	FAM135A	FAM135A (70412941:70561174)	RF.LR	tCTtAcTCAccacGgGGTtGGCTTTAAGAGTACtcGaGTgTcctcCAgCTta	14
NBS	chr22	32263305	32263505	1198	4	Intron	SLC5A4	RFPL3S (32359886:32382106); RFPL3 (32354885:32361161); RFPL2 (32190435:32205001); SLC5A4 (32218476:32255341)	RF.RR	tAGCccagATAaAa+gAaACAATTCCTTAGAAACATGCAGTCTACCCaTtTAtgCggccAAgaA+ca	27
NBS	chr6	7745960	7746160	1144	4	Intron	BMP6	BMP6 (7726099:7881728)	LF.RR	tagGTat+gaggCAAaGgCaTTCCCGCCGGagGAAtgCATcAGgg-gca	10
NBS	chr14	22000185	22000385	814	4	Distal Intergenic	OR4E2		LF.LR	tCCaca+tAagCtc+ta+tTTaTCTTTTTCTtcAataCTGGtcCtAtcta	9
NBS	chr11	123016066	123016266	778	4	Distal Intergenic	BSX	HSPA8 (123057489:123063230); BSX (122977570:122981720); CLMP (123069872:123195248); JHY (122882528:122959798)	LF.LR	tGgaATtgaTgAAACAggTTTATTTAGGGTATGTGCCtc+caAagGTcAcaGAGcta	18
NBS	chr5	167356211	167356411	691	4	Intron	TENM2	TENM2 (167284799:168264157)	RF.RR	tAAtTcTTgTcacTTcCcATGGAGGATGTTGCATCCTaAGgcAgtgg+cTtTgaAAa	18
NBS	chr11	128443097	128443297	665	4	Distal Intergenic	MIR6090	ETS1 (128458761:128587558)	RF.LR	tCAtcGagTTcCAaATactTTCCAGTTTCTCTTTTGATTTTGtcAatGATccATGAgt-ta	23
NBS	chr6	143826446	143826646	472	4	3' UTR	PHACTR2	ZC2HC1B (143864436:143938356); LTV1 (143843338:143863812); PHACTR2 (143536845:143831185)	RF.RR	tgAtTAaggAA+aAaAcaAACCCATCTCCAGGAagATcCCAggcAGgAaAGa	13
NBS	chr7	125195821	125196021	372	4	Intron	LOC101928283		RF.LR	tgctGTagTTcTcaCcaAtTGCTATTGTATtAAataAaAcATGt-tTta	11
NBS	chr13	106646791	106646991	308	4	Distal Intergenic	LINC00443	ARGLU1 (106541673:106568137)	LF.LR	taAaAatg++agg+tTtaAgCaGGAAACCTACTACCCTCTTGAAATtGTataATAACTatTtcta	24
NBS	chr1	103412910	103413110	224	4	Distal Intergenic	LOC101928436	LOC101928436 (103415980:103525511)	LF.LR	taCaTaGAaAAtGtTATAaTTTACATAGATATTCTTACAAATtGcatGgaTAtcTtAtAta	23
NBS	chr9	2086116	2086316	191	4	Intron	SMARCA2	SMARCA2 (1980290:2193624)	LF.LR	tTgaAaAgCCgtAtGtACaAATTTAATGTGAAatagTccAACtTtTAa	10
NBS	chr14	61394124	61394324	93	4	Intron	PRKCH	PRKCH (61187559:61550976)	LF.RR	taAaAaAAaAAActGtTCaGGTTACAATTTGGGGGGgtgTtCtg-cctgCTCca	16
NBS	chr5	65194733	65194933	2154	3	Intron	ADAMTS6	ADAMTS6 (65148738:65481920)	LF.LR	taCa+caATaTgtcAatTATCCTTAAACTGTTAAAAAACAAAAaCaAacctcCAAtGta	20
NBS	chr11	64707699	64707899	1556	3	Intron	NRXN2	RASGRP2 (64726911:64745456); MEN1 (64803510:64811294); PYGM (64746389:64759974); MAP4K2 (64784918:64803241); SF1 (64764606:64778786); NRXN2 (64606174:64723188)	RF.RR	tAcAccTg++ATcCcaAcactTTGGGAGGCCAAGGCAGGCGGATCACctgAggTcAggag++ca	22
NBS	chr11	98571772	98571972	1492	3	Distal Intergenic	CNTN5		RF.LR	tgTtGGaAAAAaATgca+ctTCTCTTCAGTAGACAGCTTTCCTCCtc+AatTTCTctcatAGGta	25
NBS	chr2	86232067	86232267	1184	3	Intron	REEP1	IMMT (86143932:86195770); MRPL35 (86199355:86213790); PTCD3 (86106223:86142157); REEP1 (86213993:86338083)	RF.RR	tgAGAGagAGGacag+caAtATTCAGGCagGgAAgAgg+cc++tg+gagca	8
NBS	chr7	155914962	155915162	782	3	Distal Intergenic	LOC389602	LOC389602 (155962632:155966343)	RF.RR	tgctGGaggAAGca+gcGTCACTTTCTGTTCGTGAAAGTGAAGTgtgAGgAggccGCCaTca	23
NBS	chr8	99241591	99241791	678	3	Intron	VPS13B	VPS13B (99013266:99877580)	LF.LR	taTTTCCCaAgtctatggaAATTTTAAAACCAATataAaAAtAGtgGAAa	12
NBS	chr11	119526724	119526924	543	3	Distal Intergenic	THY1	NECTIN1 (119623408:119729200)	RF.RR	tgAtcAaTgGTGAaAcCctGTCTCTACTGAAAGTACAAAaCt++gctg-ggcGtgg+Ggca	20
NBS	chr14	21966387	21966587	236	3	Distal Intergenic	OR4E2		LF.LR	taAacCCAagAATtTGAgaCTAGCCTGGGCAACACAGGGagacctTGtCtcAa	15
NBS	chr2	206358316	206358516	172	3	Distal Intergenic	ZDBF2	ZDBF2 (206274663:206314427); ADAM23 (206443532:206621127)	LF.RR	ta++gaTTt+gTTTtctTtggaTAAATACCCAATAGTGGGaTtgctgGATcctATGgTa	18
NBS	chr12	54355303	54355503	127	3	Promoter (1-2kb)	LOC102724050	COPZ1 (54301202:54351846); CBX5 (54230942:54280133); ZNF385A (54369133:54391298); HNRNPA1 (54280193:54287088); ITGA5 (54395261:54419266); NFE2 (54292111:54301015); GPR84 (54362445:54364487)	RF.LR	tCctTGaggc+cCcCATactAGCCCCCCATCTCcca+taTTccAGatg+tcAa	12
NBS	chr8	49620787	49620987	1202	2	Distal Intergenic	LOC100507464		RF.RR	tCc+tc+caAAAAaAaAAaAtCTCAGGAGTCagGTGAgtggGctCAagca	10
NBS	chr16	83259257	83259457	1178	2	Intron	CDH13	CDH13 (82626965:83800640)	RF.LR	tg++AtccaCgTcaTTgAaTGCTTCTCAGCATGAAatGgGAGAAatCtcta	11
NBS	chr3	10028144	10028344	791	2	Promoter (1-2kb)	FANCD2	FANCD2OS (10081317:10108231); FANCD2 (10026414:10101930); PRRT3 (9945542:9952408); EMC3 (9962537:10011116); BRK1 (10115675:10127190); CRELD1 (9933822:9945413); IL17RC (9917074:9933630)	RF.LR	tg-tcTagTTcacagTTGtAACCCCAGCACCTAGcaCag+CcctAaCAtAta	13
NBS	chr3	65833446	65833646	774	2	Intron	MAGI1	MAGI1 (65353525:66038834)	LF.LR	tGAaTGtg+aAgtAtatgTTCAAATATCTATTTACTAGTGTAATcatCgacGAcTtACcta	22
NBS	chr1	190480491	190480691	771	2	Promoter (1-2kb)	LINC01351	BRINP3 (190097658:190478404)	LF.LR	tTgGTatgCTgCctaAAgCTACTTACATAATTTGCTAtTcaGagaAAt+cat++gtTta	18
NBS	chr6	83923224	83923424	756	2	Intron	CYB5R4	RIPPLY2 (83853266:83857515); CYB5R4 (83859656:83967423)	LF.LR	taTa+catTa+AgGctCtgTaAATTGTATAAATCAGGCTCTTTAAAGAcaAagaccATGGTtTta	25
NBS	chr1	213143905	213144105	510	2	Intron	RPS6KC1	RPS6KC1 (213051233:213274774)	RF.LR	tgAtcc+CAgccaGGAAaGGTTATCTGGTTTTAAGGAGCTATATGATtGGatTgGGctcatgtGAa	27
NBS	chr20	28614901	28615101	459	2	Distal Intergenic	MIR663AHG		LF.RR	tCTCcTtT+agAtctatTAaTATTTGCTTTACATATTTAGGTTCTCCaAtgTtgAg+gcAtTATATa	27
NBS	chr13	78968748	78968948	348	2	Distal Intergenic	LINC00331		RF.LR	tgctcc++agAccCTagGaAAAAACTTGATAAAat+aTCcctcTtTCTta	9
NBS	chr13	109737894	109738094	334	2	Distal Intergenic	LINC00676	IRS2 (109752695:109786583)	LF.LR	tC-acCtgaggtGt+atTTaAAGAGACAGGAATAACAAAACAtcAatGgGAcCTaAgtTGa	22
NBS	chr12	28439101	28439301	272	2	Intron	CCDC91	CCDC91 (28133249:28581511)	RF.LR	tTctcATgCcTa+cagTaAtATGGCTATTTGGTtGAa+taAaTctGCtAt+Ata	13
NBS	chr5	15808273	15808473	191	2	Intron	FBXL7	FBXL7 (15500180:15939795)	LF.LR	tTgCcTtCaTAtTta++tggaGTAAGAAGGGCTTCtGAaAaAaATtcatAtAta	14
NBS	chr12	58949502	58949702	170	2	Intron	LRIG3	LRIG3 (58872149:58920522)	LF.RR	ta+gTcCAgagTtTtCtgAaTTTTTGGTGGTTTTTTCTTTAGGCTCTctAtTTcctggaATa	23
NBS	chr11	117073791	117073991	141	2	Intron	SIK3	SIK3 (116843402:117098437); PAFAH1B2 (117144284:117176894)	RF.RR	tAcCAcag++gcTaAGAAaAtTTTATGTTTTCACTATGGCCTATGTTCTTgtTTtAtggTctTgaCca	28
NBS	chr11	87000573	87000773	139	2	Exon	LOC100506368	PRSS23 (86791059:86952910); TMEM135 (87037844:87328824); FZD4 (86945679:86955395)	LF.RR	tTCaAa-gagAtACatgCaCACGACTCCCCTGGgtCAGAtggGctgTGTca	13

[truncated: 2 more sheets: S11 - Oligonucleotides, S12 - TCAST substitution matrix]
